# Supplementary material for: Object representations in the human brain reflect the co-occurrence statistics of vision and language
Source: Nat Commun. 2021 Jul 2;12:4081. doi: 10.1038/s41467-021-24368-2 (PMC8253839; doi:10.1038/s41467-021-24368-2)
Supplement: Supplementary file 4 — Source Data [file 41467_2021_24368_MOESM4_ESM.xlsx]

## Sheet: fig1b_object2vec
tsne_dim1	tsne_dim2
40.0937	306.298
53.5329	187.425
109.591	158.709
9.06502	277.419
86.6307	188.405
82.4743	248.94
98.8656	266.407
42.4912	176.207
28.07	275.569
20.0191	146.273
13.8209	160.679
22.9769	125.509
63.9067	106.116
66.2395	277.457
107.344	284.275
44.9319	132.769
80.4266	146.134
64.7249	67.0407
65.9896	293.545
52.6863	232.619
7.30385	250.845
46.5123	281.672
-39.7559	166.045
93.9814	295.989
34.869	115.636
-25.6644	135.417
94.3114	76.8541
76.3282	167.985
59.4481	123.915
76.7657	316.357
52.8832	253.259
82.394	67.2001
41.0535	241.758
22.4283	97.1111
64.1639	84.2158
-34.6028	151.051
49.2107	73.7413
49.957	159.53
-23.043	162.021
108.81	301.434
94.6237	91.9272
95.111	312.641
-43.3923	139.02
45.48	267.233
-49.9919	154.225
10.0986	108.176
34.1201	80.917
-8.30193	162.379
68.2086	183.224
80.0742	83.0564
-9.38047	127.647
94.4182	177.804
51.7251	92.3786
71.4807	230.253
39.9977	99.5271
-18.6012	147.842
68.1922	244.227
81.3527	98.3461
80.9089	270.728
24.2762	247.009
64.8662	154.572
31.8925	261.323
18.139	263.424
79.8288	286.76
92.6999	111.721
117.267	130.331
59.1942	171.937
37.1637	146.061
92.2982	280.695
54.3251	143.996
-22.4982	176.276
34.6755	160.663
-1.82033	145.907
114.824	83.2066
121.467	152.849
107.95	144.45
50.278	111.315
64.0348	262.698
61.1217	308.936
80.4615	301.636
69.1306	135.761

## Sheet: fig1b_word2vec
tsne_dim1	tsne_dim2
150.383	-101.242
51.7235	60.5952
-7.01695	96.9168
114.574	-127.707
26.8341	102.102
201.784	0.362514
173.595	-48.9436
4.73549	-1.65209
135.038	-147.449
-29.9102	-56.4359
-3.93326	143.643
-67.6401	70.2475
-82.4184	-8.78038
148.054	7.18041
144.444	-42.4018
22.5625	14.0982
-32.7954	145.84
-87.4029	83.6258
160.937	-78.627
-71.9671	162.593
101.015	80.2366
49.6203	-142.633
89.4236	-19.1446
183.029	50.9449
-57.1655	47.5085
36.4366	-13.5132
-116.841	47.8232
48.0884	-102.189
-48.6386	-26.3051
112.474	23.8598
-52.4852	-118.302
47.2008	-47.9808
125.95	-10.7181
-90.4463	112.959
-86.0602	48.7307
8.37297	-73.993
-96.4015	25.0144
-132.908	13.8167
75.0121	-35.5632
148.364	77.4904
-149.46	85.9064
187.481	-65.0689
86.2449	-73.5163
84.4146	-130.151
30.2704	-61.8715
-46.8253	1.60757
-40.9569	26.3578
9.13247	-33.6524
23.14	51.7731
-121.478	92.399
-13.9932	-27.1042
-5.80027	64.8106
-72.2437	-50.3571
-30.6993	-117.488
-70.0297	17.0229
67.8681	-3.2245
98.4207	41.1983
-110.41	68.6513
151.028	-18.6561
13.8769	-128.494
3.70805	31.9384
17.0492	-149.614
92.4453	-163.42
125.26	49.4316
-114.09	-38.5381
-43.0376	80.9396
25.5575	71.8909
53.1531	90.9631
154.278	46.456
58.092	-70.5233
50.2533	38.4962
-18.0705	4.88662
96.2458	-44.9588
-138.477	61.2179
43.5507	136.039
-29.3415	55.4743
-60.6153	105.879
112.466	123.056
134.692	-71.6501
123.281	-43.322
-25.535	168.292

## Sheet: fig4_object2vec
data_type	anteriorPPA	posteriorPPA
mean	0.280732	0.118738
split_half_reliability	0.509369	0.54954
bootstrap	0.2356	0.0835266
bootstrap	0.285839	0.164701
bootstrap	0.292974	0.175906
bootstrap	0.191519	0.111411
bootstrap	0.262216	0.11345
bootstrap	0.268108	0.0851671
bootstrap	0.260787	0.0961493
bootstrap	0.26441	0.13454
bootstrap	0.283369	0.0976105
bootstrap	0.338405	0.184127
bootstrap	0.245742	0.109755
bootstrap	0.243006	0.10845
bootstrap	0.213393	0.0923617
bootstrap	0.319175	0.189682
bootstrap	0.317049	0.173854
bootstrap	0.310153	0.106771
bootstrap	0.248378	0.082788
bootstrap	0.275038	0.119776
bootstrap	0.271921	0.111371
bootstrap	0.332673	0.126928
bootstrap	0.292029	0.0671703
bootstrap	0.272616	0.137135
bootstrap	0.275829	0.106309
bootstrap	0.253492	0.107201
bootstrap	0.306686	0.116643
bootstrap	0.272263	0.114184
bootstrap	0.239057	0.101544
bootstrap	0.256739	0.156544
bootstrap	0.297921	0.121552
bootstrap	0.270924	0.0851119
bootstrap	0.325168	0.135284
bootstrap	0.23256	0.0940979
bootstrap	0.284328	0.146366
bootstrap	0.221533	0.0752258
bootstrap	0.264197	0.109911
bootstrap	0.263606	0.100664
bootstrap	0.266227	0.0882729
bootstrap	0.253907	0.100271
bootstrap	0.248667	0.0914045
bootstrap	0.262794	0.10419
bootstrap	0.259421	0.0806947
bootstrap	0.253345	0.107572
bootstrap	0.256458	0.127676
bootstrap	0.308948	0.14781
bootstrap	0.219441	0.116513
bootstrap	0.308009	0.162787
bootstrap	0.212867	0.0963229
bootstrap	0.250322	0.10032
bootstrap	0.303169	0.158539
bootstrap	0.231263	0.062871
bootstrap	0.360085	0.178145
bootstrap	0.300761	0.0862473
bootstrap	0.282542	0.130488
bootstrap	0.222598	0.03696
bootstrap	0.290012	0.130362
bootstrap	0.307812	0.179454
bootstrap	0.306344	0.128652
bootstrap	0.293823	0.153158
bootstrap	0.255185	0.107282
bootstrap	0.286599	0.0884112
bootstrap	0.316041	0.0918658
bootstrap	0.254767	0.0839719
bootstrap	0.304851	0.101953
bootstrap	0.289695	0.0993026
bootstrap	0.234795	0.159699
bootstrap	0.264322	0.0824661
bootstrap	0.292617	0.168835
bootstrap	0.283291	0.146159
bootstrap	0.311662	0.196498
bootstrap	0.28018	0.141942
bootstrap	0.25971	0.0958274
bootstrap	0.286987	0.0839991
bootstrap	0.297691	0.126222
bootstrap	0.277065	0.111414
bootstrap	0.258274	0.11882
bootstrap	0.295824	0.120448
bootstrap	0.26846	0.104482
bootstrap	0.277691	0.122979
bootstrap	0.318087	0.112975
bootstrap	0.263029	0.100882
bootstrap	0.319963	0.134856
bootstrap	0.279216	0.106411
bootstrap	0.322681	0.129115
bootstrap	0.27078	0.0909012
bootstrap	0.245922	0.0577145
bootstrap	0.33994	0.177377
bootstrap	0.226505	0.0565233
bootstrap	0.297293	0.0913714
bootstrap	0.299	0.0852848
bootstrap	0.321862	0.103737
bootstrap	0.282796	0.117112
bootstrap	0.265868	0.112923
bootstrap	0.249963	0.0857788
bootstrap	0.273916	0.0930198
bootstrap	0.240193	0.0523332
bootstrap	0.289294	0.118782
bootstrap	0.28048	0.0951159
bootstrap	0.300974	0.134539
bootstrap	0.269555	0.110445
bootstrap	0.268372	0.100867
bootstrap	0.278415	0.0907793
bootstrap	0.323211	0.147867
bootstrap	0.255141	0.14508
bootstrap	0.287307	0.163955
bootstrap	0.323675	0.151214
bootstrap	0.214453	0.0664337
bootstrap	0.224841	0.0894053
bootstrap	0.279677	0.0889513
bootstrap	0.211032	0.107385
bootstrap	0.279143	0.0988944
bootstrap	0.326528	0.161731
bootstrap	0.307086	0.123014
bootstrap	0.254042	0.108553
bootstrap	0.298621	0.0976132
bootstrap	0.303245	0.0968131
bootstrap	0.295844	0.099675
bootstrap	0.290105	0.132903
bootstrap	0.25884	0.114849
bootstrap	0.312292	0.123761
bootstrap	0.279984	0.11163
bootstrap	0.327885	0.159089
bootstrap	0.244659	0.0554158
bootstrap	0.311186	0.113637
bootstrap	0.276916	0.112732
bootstrap	0.286859	0.11948
bootstrap	0.247531	0.146426
bootstrap	0.291476	0.117338
bootstrap	0.29958	0.131512
bootstrap	0.310317	0.153833
bootstrap	0.248163	0.138564
bootstrap	0.299027	0.15739
bootstrap	0.310591	0.137708
bootstrap	0.223754	0.112828
bootstrap	0.27771	0.059877
bootstrap	0.306489	0.121484
bootstrap	0.328584	0.136498
bootstrap	0.315357	0.172672
bootstrap	0.276715	0.11893
bootstrap	0.24102	0.155059
bootstrap	0.321601	0.134569
bootstrap	0.215599	0.102124
bootstrap	0.261171	0.115003
bootstrap	0.301846	0.188198
bootstrap	0.277794	0.121837
bootstrap	0.327701	0.159977
bootstrap	0.275579	0.131006
bootstrap	0.208805	0.0619631
bootstrap	0.254498	0.126368
bootstrap	0.310177	0.148011
bootstrap	0.272327	0.122873
bootstrap	0.255691	0.0955919
bootstrap	0.180605	0.125503
bootstrap	0.248686	0.120121
bootstrap	0.28989	0.132843
bootstrap	0.341202	0.112515
bootstrap	0.239314	0.159402
bootstrap	0.304186	0.14179
bootstrap	0.317721	0.162423
bootstrap	0.279416	0.152652
bootstrap	0.264999	0.126806
bootstrap	0.264956	0.154744
bootstrap	0.301343	0.177836
bootstrap	0.280141	0.113594
bootstrap	0.303234	0.137171
bootstrap	0.292331	0.116902
bootstrap	0.312064	0.149396
bootstrap	0.28192	0.198631
bootstrap	0.240856	0.11687
bootstrap	0.355446	0.17279
bootstrap	0.295223	0.162465
bootstrap	0.314874	0.133407
bootstrap	0.356115	0.185591
bootstrap	0.268524	0.074943
bootstrap	0.245874	0.0590672
bootstrap	0.313953	0.117532
bootstrap	0.329987	0.121295
bootstrap	0.326573	0.091932
bootstrap	0.292462	0.123859
bootstrap	0.298486	0.152095
bootstrap	0.302105	0.137515
bootstrap	0.233092	0.02075
bootstrap	0.278593	0.0841024
bootstrap	0.260408	0.105042
bootstrap	0.303424	0.123719
bootstrap	0.327145	0.141795
bootstrap	0.32022	0.134177
bootstrap	0.227989	0.105621
bootstrap	0.216031	0.151978
bootstrap	0.258167	0.15385
bootstrap	0.321853	0.170566
bootstrap	0.226495	0.0807297
bootstrap	0.289155	0.154948
bootstrap	0.272861	0.149191
bootstrap	0.240706	0.123641
bootstrap	0.235355	0.133128
bootstrap	0.273881	0.144009
bootstrap	0.233537	0.139214
bootstrap	0.299626	0.0923436
bootstrap	0.328372	0.167697
bootstrap	0.293921	0.0872242
bootstrap	0.328296	0.151261
bootstrap	0.279	0.144014
bootstrap	0.263156	0.121423
bootstrap	0.297011	0.10915
bootstrap	0.304481	0.111252
bootstrap	0.231704	0.12999
bootstrap	0.272353	0.129711
bootstrap	0.263864	0.105134
bootstrap	0.264241	0.0928951
bootstrap	0.229973	0.119192
bootstrap	0.266549	0.140571
bootstrap	0.28853	0.143029
bootstrap	0.285831	0.145281
bootstrap	0.309048	0.117901
bootstrap	0.34907	0.199606
bootstrap	0.286006	0.120338
bootstrap	0.332765	0.12987
bootstrap	0.265781	0.107457
bootstrap	0.274327	0.126728
bootstrap	0.27194	0.102985
bootstrap	0.313106	0.13424
bootstrap	0.24824	0.122092
bootstrap	0.255007	0.0948834
bootstrap	0.232003	0.121213
bootstrap	0.255073	0.0526969
bootstrap	0.264283	0.130714
bootstrap	0.267406	0.168954
bootstrap	0.275048	0.097808
bootstrap	0.257278	0.146538
bootstrap	0.296268	0.143417
bootstrap	0.211846	0.122604
bootstrap	0.289269	0.160369
bootstrap	0.258584	0.123073
bootstrap	0.270957	0.0917046
bootstrap	0.308188	0.131099
bootstrap	0.285532	0.187209
bootstrap	0.293927	0.144651
bootstrap	0.281372	0.165804
bootstrap	0.375213	0.174316
bootstrap	0.284649	0.0761124
bootstrap	0.263464	0.108286
bootstrap	0.302836	0.128769
bootstrap	0.324035	0.129043
bootstrap	0.214125	0.108271
bootstrap	0.272625	0.080898
bootstrap	0.203242	0.088943
bootstrap	0.291019	0.102548
bootstrap	0.31165	0.167115
bootstrap	0.273161	0.15098
bootstrap	0.317063	0.163645
bootstrap	0.327018	0.141949
bootstrap	0.256125	0.0959027
bootstrap	0.239777	0.0912648
bootstrap	0.257332	0.107792
bootstrap	0.288838	0.117191
bootstrap	0.27733	0.120257
bootstrap	0.286397	0.101822
bootstrap	0.352063	0.150229
bootstrap	0.271991	0.121984
bootstrap	0.266166	0.115737
bootstrap	0.311173	0.130522
bootstrap	0.307028	0.16657
bootstrap	0.253152	0.113987
bootstrap	0.297484	0.127381
bootstrap	0.282405	0.123847
bootstrap	0.288966	0.107302
bootstrap	0.296735	0.127564
bootstrap	0.307601	0.111706
bootstrap	0.279997	0.0916552
bootstrap	0.194249	0.0653457
bootstrap	0.261822	0.108492
bootstrap	0.34055	0.189562
bootstrap	0.306392	0.115437
bootstrap	0.224265	0.104577
bootstrap	0.309586	0.127138
bootstrap	0.300107	0.123263
bootstrap	0.277887	0.119533
bootstrap	0.305701	0.140691
bootstrap	0.291106	0.126248
bootstrap	0.329689	0.122247
bootstrap	0.327397	0.181459
bootstrap	0.28187	0.149008
bootstrap	0.301816	0.1115
bootstrap	0.275951	0.108911
bootstrap	0.297228	0.128629
bootstrap	0.304975	0.0949485
bootstrap	0.306671	0.108128
bootstrap	0.245697	0.142202
bootstrap	0.296732	0.139613
bootstrap	0.286682	0.0785646
bootstrap	0.282366	0.132602
bootstrap	0.336395	0.195444
bootstrap	0.218003	0.0910069
bootstrap	0.250883	0.0464595
bootstrap	0.307235	0.168799
bootstrap	0.281663	0.131657
bootstrap	0.262363	0.110517
bootstrap	0.276438	0.154298
bootstrap	0.293688	0.131422
bootstrap	0.321366	0.179068
bootstrap	0.231631	0.130565
bootstrap	0.272537	0.071783
bootstrap	0.262414	0.128725
bootstrap	0.234764	0.138939
bootstrap	0.27216	0.129522
bootstrap	0.203587	0.118616
bootstrap	0.220868	0.0604022
bootstrap	0.274749	0.127813
bootstrap	0.30478	0.105703
bootstrap	0.307546	0.168428
bootstrap	0.319734	0.155346
bootstrap	0.328628	0.14637
bootstrap	0.260683	0.138599
bootstrap	0.323672	0.135915
bootstrap	0.28215	0.108207
bootstrap	0.24438	0.0879548
bootstrap	0.302995	0.131915
bootstrap	0.333967	0.134278
bootstrap	0.242863	0.0932287
bootstrap	0.310978	0.160541
bootstrap	0.223123	0.120305
bootstrap	0.260778	0.0752089
bootstrap	0.245614	0.113727
bootstrap	0.219217	0.13614
bootstrap	0.316148	0.0949151
bootstrap	0.257202	0.0698176
bootstrap	0.349748	0.151026
bootstrap	0.285067	0.130858
bootstrap	0.275527	0.149457
bootstrap	0.322909	0.0828737
bootstrap	0.294408	0.114395
bootstrap	0.236274	0.0937459
bootstrap	0.279349	0.109865
bootstrap	0.273037	0.127209
bootstrap	0.276558	0.180868
bootstrap	0.186759	0.142724
bootstrap	0.291791	0.15304
bootstrap	0.307798	0.11282
bootstrap	0.290566	0.104996
bootstrap	0.329863	0.13622
bootstrap	0.235895	0.0987982
bootstrap	0.323771	0.13045
bootstrap	0.274809	0.122274
bootstrap	0.321941	0.123933
bootstrap	0.296496	0.121902
bootstrap	0.247706	0.0753444
bootstrap	0.252994	0.0643241
bootstrap	0.29633	0.11698
bootstrap	0.320546	0.115713
bootstrap	0.280968	0.112917
bootstrap	0.289556	0.137827
bootstrap	0.288292	0.0711516
bootstrap	0.262791	0.0791603
bootstrap	0.285142	0.0575236
bootstrap	0.295029	0.119133
bootstrap	0.357016	0.126584
bootstrap	0.26701	0.0671999
bootstrap	0.283927	0.130071
bootstrap	0.291792	0.164069
bootstrap	0.291017	0.12143
bootstrap	0.258747	0.0869905
bootstrap	0.225789	0.0683063
bootstrap	0.306902	0.126712
bootstrap	0.244042	0.133604
bootstrap	0.267221	0.106497
bootstrap	0.238538	0.066532
bootstrap	0.329809	0.158227
bootstrap	0.320135	0.185557
bootstrap	0.289958	0.105612
bootstrap	0.277571	0.129269
bootstrap	0.32454	0.149837
bootstrap	0.270217	0.0985239
bootstrap	0.284981	0.175716
bootstrap	0.221772	0.103232
bootstrap	0.246005	0.0941096
bootstrap	0.23992	0.0822542
bootstrap	0.241835	0.111421
bootstrap	0.334588	0.167011
bootstrap	0.321595	0.12037
bootstrap	0.26507	0.077474
bootstrap	0.288628	0.112647
bootstrap	0.286147	0.11733
bootstrap	0.282713	0.15006
bootstrap	0.242266	0.12133
bootstrap	0.28758	0.0872668
bootstrap	0.337838	0.142798
bootstrap	0.285456	0.116044
bootstrap	0.273241	0.0883587
bootstrap	0.3251	0.14986
bootstrap	0.284086	0.0826407
bootstrap	0.324958	0.13694
bootstrap	0.262703	0.10818
bootstrap	0.279264	0.0841625
bootstrap	0.312866	0.161017
bootstrap	0.258212	0.0760611
bootstrap	0.3266	0.161717
bootstrap	0.270317	0.104044
bootstrap	0.269923	0.11914
bootstrap	0.257958	0.0791737
bootstrap	0.261023	0.147698
bootstrap	0.256734	0.132458
bootstrap	0.281495	0.125352
bootstrap	0.268287	0.0916338
bootstrap	0.292372	0.107743
bootstrap	0.328644	0.161053
bootstrap	0.263116	0.0663274
bootstrap	0.32877	0.141704
bootstrap	0.278433	0.143783
bootstrap	0.24534	0.132641
bootstrap	0.262665	0.151789
bootstrap	0.296318	0.109177
bootstrap	0.291031	0.119054
bootstrap	0.326881	0.155556
bootstrap	0.281364	0.0738934
bootstrap	0.289723	0.125887
bootstrap	0.238139	0.0922928
bootstrap	0.28182	0.117957
bootstrap	0.314211	0.115281
bootstrap	0.295812	0.100896
bootstrap	0.231512	0.0835299
bootstrap	0.25975	0.0994249
bootstrap	0.3135	0.114343
bootstrap	0.296579	0.13638
bootstrap	0.246285	0.11142
bootstrap	0.224563	0.0842212
bootstrap	0.289235	0.0988387
bootstrap	0.270394	0.0862586
bootstrap	0.248513	0.0987774
bootstrap	0.271237	0.123017
bootstrap	0.285916	0.0936477
bootstrap	0.271752	0.112056
bootstrap	0.29855	0.143415
bootstrap	0.275702	0.121462
bootstrap	0.250148	0.151999
bootstrap	0.222411	0.0698066
bootstrap	0.320765	0.124423
bootstrap	0.299717	0.163328
bootstrap	0.286361	0.164359
bootstrap	0.297593	0.125419
bootstrap	0.34711	0.12379
bootstrap	0.244663	0.0929668
bootstrap	0.336547	0.134902
bootstrap	0.292032	0.150427
bootstrap	0.279892	0.121282
bootstrap	0.287688	0.0907495
bootstrap	0.217164	0.115517
bootstrap	0.28308	0.144248
bootstrap	0.272955	0.0876729
bootstrap	0.307858	0.0822025
bootstrap	0.203794	0.0667219
bootstrap	0.191578	0.0726558
bootstrap	0.252486	0.0963105
bootstrap	0.250018	0.079811
bootstrap	0.266458	0.0905002
bootstrap	0.249726	0.108915
bootstrap	0.290909	0.108322
bootstrap	0.222553	0.101075
bootstrap	0.254582	0.131445
bootstrap	0.34841	0.167131
bootstrap	0.30387	0.127257
bootstrap	0.228782	0.0734308
bootstrap	0.273616	0.162144
bootstrap	0.306066	0.0643629
bootstrap	0.343412	0.142651
bootstrap	0.270687	0.132163
bootstrap	0.249913	0.112803
bootstrap	0.32706	0.134486
bootstrap	0.287572	0.135365
bootstrap	0.254493	0.115917
bootstrap	0.201038	0.053672
bootstrap	0.275369	0.11274
bootstrap	0.330281	0.140077
bootstrap	0.241276	0.110407
bootstrap	0.270063	0.123137
bootstrap	0.291959	0.125056
bootstrap	0.332016	0.135577
bootstrap	0.250603	0.111585
bootstrap	0.314047	0.0675683
bootstrap	0.260049	0.110586
bootstrap	0.338319	0.141139
bootstrap	0.296835	0.131118
bootstrap	0.295886	0.140774
bootstrap	0.237032	0.0673152
bootstrap	0.291901	0.1462
bootstrap	0.280499	0.153452
bootstrap	0.334889	0.162281
bootstrap	0.297202	0.0852664
bootstrap	0.262229	0.110179
bootstrap	0.263944	0.0989371
bootstrap	0.266938	0.1248
bootstrap	0.277643	0.121997
bootstrap	0.308684	0.139732
bootstrap	0.29703	0.105568
bootstrap	0.224299	0.0978346
bootstrap	0.227263	0.0824732
bootstrap	0.220065	0.102431
bootstrap	0.259769	0.109113
bootstrap	0.285092	0.128539
bootstrap	0.295659	0.127593
bootstrap	0.272684	0.137492
bootstrap	0.262802	0.0823582
bootstrap	0.245424	0.0928732
bootstrap	0.305636	0.143817
bootstrap	0.314783	0.18245
bootstrap	0.298289	0.123774
bootstrap	0.286685	0.142592
bootstrap	0.269725	0.13315
bootstrap	0.265622	0.115971
bootstrap	0.347267	0.133884
bootstrap	0.270172	0.112817
bootstrap	0.261398	0.0961584
bootstrap	0.312574	0.166727
bootstrap	0.286624	0.105506
bootstrap	0.327943	0.123657
bootstrap	0.265652	0.0594023
bootstrap	0.25009	0.129418
bootstrap	0.313196	0.156312
bootstrap	0.28531	0.11713
bootstrap	0.323036	0.122675
bootstrap	0.26937	0.105052
bootstrap	0.249339	0.0776584
bootstrap	0.276227	0.0894686
bootstrap	0.258877	0.102804
bootstrap	0.277473	0.140897
bootstrap	0.304457	0.135375
bootstrap	0.355184	0.12179
bootstrap	0.215358	0.0760924
bootstrap	0.311522	0.099258
bootstrap	0.320379	0.165832
bootstrap	0.231486	0.0826307
bootstrap	0.305876	0.139212
bootstrap	0.25289	0.0972341
bootstrap	0.29471	0.145722
bootstrap	0.285888	0.171032
bootstrap	0.276802	0.141922
bootstrap	0.270183	0.12439
bootstrap	0.297514	0.171521
bootstrap	0.254625	0.148437
bootstrap	0.331487	0.167464
bootstrap	0.310967	0.102807
bootstrap	0.319093	0.0737545
bootstrap	0.305219	0.0994794
bootstrap	0.276783	0.171094
bootstrap	0.335421	0.11602
bootstrap	0.244582	0.114968
bootstrap	0.273749	0.1203
bootstrap	0.219393	0.0747431
bootstrap	0.300531	0.0952689
bootstrap	0.2777	0.11788
bootstrap	0.253096	0.0451747
bootstrap	0.255488	0.126432
bootstrap	0.299582	0.157285
bootstrap	0.24758	0.125629
bootstrap	0.250096	0.132494
bootstrap	0.25416	0.100496
bootstrap	0.271276	0.127524
bootstrap	0.296177	0.102636
bootstrap	0.258323	0.110781
bootstrap	0.252496	0.127022
bootstrap	0.27784	0.123937
bootstrap	0.308787	0.0970813
bootstrap	0.306105	0.14252
bootstrap	0.284929	0.17157
bootstrap	0.288125	0.106923
bootstrap	0.238392	0.0779102
bootstrap	0.2338	0.1105
bootstrap	0.302277	0.157514
bootstrap	0.269412	0.0910214
bootstrap	0.29439	0.157363
bootstrap	0.32956	0.127351
bootstrap	0.272818	0.136328
bootstrap	0.220195	0.102078
bootstrap	0.237696	0.161462
bootstrap	0.252481	0.101931
bootstrap	0.307414	0.100122
bootstrap	0.267054	0.138935
bootstrap	0.292308	0.0916536
bootstrap	0.262816	0.117239
bootstrap	0.292784	0.117659
bootstrap	0.277742	0.154785
bootstrap	0.197103	0.0752281
bootstrap	0.287144	0.141411
bootstrap	0.233044	0.0826038
bootstrap	0.275147	0.0990221
bootstrap	0.274554	0.0995756
bootstrap	0.244241	0.0775483
bootstrap	0.274229	0.115602
bootstrap	0.285775	0.118074
bootstrap	0.243918	0.139314
bootstrap	0.284885	0.142345
bootstrap	0.248562	0.139974
bootstrap	0.246611	0.124821
bootstrap	0.269285	0.0967395
bootstrap	0.216467	0.121987
bootstrap	0.263738	0.0946278
bootstrap	0.242332	0.118916
bootstrap	0.220196	0.0780221
bootstrap	0.270682	0.14155
bootstrap	0.213835	0.0625512
bootstrap	0.304734	0.125522
bootstrap	0.26922	0.0980999
bootstrap	0.260452	0.0932216
bootstrap	0.283036	0.147612
bootstrap	0.272486	0.176615
bootstrap	0.254818	0.106311
bootstrap	0.23012	0.100071
bootstrap	0.295238	0.131549
bootstrap	0.259828	0.107178
bootstrap	0.282361	0.182931
bootstrap	0.27805	0.123028
bootstrap	0.285893	0.0973956
bootstrap	0.276692	0.0551024
bootstrap	0.243967	0.0953267
bootstrap	0.266031	0.0910047
bootstrap	0.281669	0.108347
bootstrap	0.235958	0.106777
bootstrap	0.278254	0.100625
bootstrap	0.294605	0.123387
bootstrap	0.270528	0.0961531
bootstrap	0.290547	0.109749
bootstrap	0.301331	0.134428
bootstrap	0.274987	0.152056
bootstrap	0.316329	0.155526
bootstrap	0.313195	0.136919
bootstrap	0.271921	0.130015
bootstrap	0.293437	0.125138
bootstrap	0.328033	0.111714
bootstrap	0.265506	0.133994
bootstrap	0.280113	0.108436
bootstrap	0.249179	0.0998248
bootstrap	0.281997	0.0728128
bootstrap	0.287309	0.11174
bootstrap	0.330217	0.165786
bootstrap	0.21089	0.0828745
bootstrap	0.264701	0.106459
bootstrap	0.320741	0.178448
bootstrap	0.238822	0.14142
bootstrap	0.258793	0.114589
bootstrap	0.300069	0.1503
bootstrap	0.317598	0.177156
bootstrap	0.340015	0.15977
bootstrap	0.258624	0.0965529
bootstrap	0.295156	0.115716
bootstrap	0.283869	0.145465
bootstrap	0.288488	0.152514
bootstrap	0.242148	0.121051
bootstrap	0.265657	0.139083
bootstrap	0.26342	0.0813006
bootstrap	0.260716	0.0951038
bootstrap	0.278982	0.100792
bootstrap	0.261552	0.135739
bootstrap	0.301483	0.119077
bootstrap	0.307478	0.112437
bootstrap	0.245624	0.0660246
bootstrap	0.328036	0.109225
bootstrap	0.288148	0.112518
bootstrap	0.252222	0.0675908
bootstrap	0.355093	0.142338
bootstrap	0.310049	0.113322
bootstrap	0.280601	0.105664
bootstrap	0.309774	0.109348
bootstrap	0.241759	0.0641581
bootstrap	0.260215	0.0804163
bootstrap	0.308227	0.174332
bootstrap	0.284718	0.113974
bootstrap	0.259673	0.088635
bootstrap	0.361126	0.162016
bootstrap	0.259119	0.166438
bootstrap	0.221216	0.0743264
bootstrap	0.235277	0.105048
bootstrap	0.289132	0.0906504
bootstrap	0.275545	0.115992
bootstrap	0.273561	0.121121
bootstrap	0.274309	0.0948812
bootstrap	0.306773	0.174232
bootstrap	0.358355	0.144007
bootstrap	0.244482	0.0775201
bootstrap	0.229732	0.0896611
bootstrap	0.293224	0.102235
bootstrap	0.235161	0.0698455
bootstrap	0.2109	0.0982736
bootstrap	0.331409	0.158493
bootstrap	0.324497	0.123332
bootstrap	0.292785	0.130432
bootstrap	0.301879	0.10111
bootstrap	0.327933	0.135739
bootstrap	0.353948	0.173273
bootstrap	0.319352	0.144232
bootstrap	0.267389	0.140801
bootstrap	0.285332	0.0979838
bootstrap	0.313468	0.171406
bootstrap	0.306325	0.109234
bootstrap	0.305196	0.14186
bootstrap	0.229087	0.104714
bootstrap	0.345462	0.159347
bootstrap	0.288922	0.0910029
bootstrap	0.297997	0.100181
bootstrap	0.260648	0.0650793
bootstrap	0.305126	0.101627
bootstrap	0.34931	0.155566
bootstrap	0.287032	0.144154
bootstrap	0.338562	0.155863
bootstrap	0.309403	0.0980271
bootstrap	0.280893	0.105765
bootstrap	0.318195	0.169571
bootstrap	0.239599	0.0376031
bootstrap	0.281413	0.1424
bootstrap	0.282155	0.099538
bootstrap	0.299359	0.111215
bootstrap	0.277572	0.134634
bootstrap	0.258827	0.0787983
bootstrap	0.266467	0.107454
bootstrap	0.312755	0.14203
bootstrap	0.319691	0.164622
bootstrap	0.273809	0.140323
bootstrap	0.239653	0.108302
bootstrap	0.331195	0.135684
bootstrap	0.325602	0.112868
bootstrap	0.254309	0.0718594
bootstrap	0.282103	0.19894
bootstrap	0.242062	0.0387916
bootstrap	0.2342	0.0893441
bootstrap	0.333664	0.146903
bootstrap	0.304364	0.169917
bootstrap	0.299702	0.137036
bootstrap	0.259701	0.10737
bootstrap	0.286945	0.132835
bootstrap	0.271884	0.0458666
bootstrap	0.201228	0.0386008
bootstrap	0.28048	0.0841009
bootstrap	0.265103	0.137452
bootstrap	0.302817	0.176796
bootstrap	0.2026	0.0744862
bootstrap	0.254188	0.0678684
bootstrap	0.293112	0.174958
bootstrap	0.25415	0.118757
bootstrap	0.29872	0.162775
bootstrap	0.218341	0.105702
bootstrap	0.207293	0.116402
bootstrap	0.264379	0.0807813
bootstrap	0.322676	0.121404
bootstrap	0.279964	0.122554
bootstrap	0.256755	0.12207
bootstrap	0.233023	0.0217094
bootstrap	0.236609	0.0916092
bootstrap	0.269245	0.144436
bootstrap	0.31808	0.085718
bootstrap	0.248415	0.0880195
bootstrap	0.280056	0.149174
bootstrap	0.234917	0.128433
bootstrap	0.277923	0.148739
bootstrap	0.24182	0.138655
bootstrap	0.272274	0.10015
bootstrap	0.260657	0.103618
bootstrap	0.257053	0.129458
bootstrap	0.325879	0.101475
bootstrap	0.275558	0.118108
bootstrap	0.28939	0.149129
bootstrap	0.217878	0.11038
bootstrap	0.28114	0.13364
bootstrap	0.337472	0.0984602
bootstrap	0.317863	0.0994959
bootstrap	0.342929	0.136499
bootstrap	0.275874	0.113792
bootstrap	0.28359	0.126099
bootstrap	0.332777	0.189446
bootstrap	0.307426	0.128574
bootstrap	0.267217	0.149657
bootstrap	0.241914	0.0964718
bootstrap	0.298908	0.118379
bootstrap	0.312081	0.116352
bootstrap	0.268644	0.120505
bootstrap	0.309929	0.144304
bootstrap	0.324715	0.139548
bootstrap	0.324497	0.150173
bootstrap	0.290596	0.0875395
bootstrap	0.269563	0.129032
bootstrap	0.273655	0.108644
bootstrap	0.295808	0.126016
bootstrap	0.27675	0.126414
bootstrap	0.250436	0.124396
bootstrap	0.285139	0.150046
bootstrap	0.218814	0.0760211
bootstrap	0.323743	0.183203
bootstrap	0.286255	0.0941079
bootstrap	0.279268	0.13957
bootstrap	0.294163	0.104622
bootstrap	0.3314	0.166843
bootstrap	0.25748	0.159771
bootstrap	0.263424	0.102946
bootstrap	0.272419	0.143266
bootstrap	0.244542	0.0768139
bootstrap	0.283632	0.102581
bootstrap	0.282065	0.140008
bootstrap	0.316697	0.183572
bootstrap	0.353544	0.145018
bootstrap	0.249218	0.0799348
bootstrap	0.265838	0.104467
bootstrap	0.27983	0.109923
bootstrap	0.293873	0.0969365
bootstrap	0.313273	0.129911
bootstrap	0.237776	0.110252
bootstrap	0.322809	0.130038
bootstrap	0.369914	0.171522
bootstrap	0.310845	0.163183
bootstrap	0.290182	0.132181
bootstrap	0.258798	0.139299
bootstrap	0.276351	0.0911875
bootstrap	0.278957	0.139367
bootstrap	0.320338	0.122618
bootstrap	0.305774	0.112726
bootstrap	0.307124	0.157795
bootstrap	0.351094	0.160557
bootstrap	0.294091	0.107064
bootstrap	0.342438	0.136391
bootstrap	0.287993	0.0775823
bootstrap	0.305452	0.107683
bootstrap	0.289545	0.12102
bootstrap	0.244927	0.152736
bootstrap	0.251953	0.0762425
bootstrap	0.28451	0.133587
bootstrap	0.299039	0.0964058
bootstrap	0.216255	0.067112
bootstrap	0.302013	0.149415
bootstrap	0.202956	0.130764
bootstrap	0.225567	0.0845973
bootstrap	0.259972	0.115872
bootstrap	0.247935	0.122703
bootstrap	0.288015	0.125881
bootstrap	0.309155	0.0994553
bootstrap	0.242124	0.157015
bootstrap	0.32	0.158205
bootstrap	0.28108	0.115069
bootstrap	0.259997	0.12816
bootstrap	0.269547	0.0971245
bootstrap	0.303114	0.135161
bootstrap	0.228021	0.100253
bootstrap	0.330194	0.184433
bootstrap	0.258941	0.12743
bootstrap	0.299536	0.125595
bootstrap	0.263408	0.0926698
bootstrap	0.294825	0.133027
bootstrap	0.300606	0.11076
bootstrap	0.305686	0.158393
bootstrap	0.291698	0.0858074
bootstrap	0.33688	0.196584
bootstrap	0.280561	0.110934
bootstrap	0.257933	0.151962
bootstrap	0.2981	0.147625
bootstrap	0.292586	0.117248
bootstrap	0.275742	0.0943326
bootstrap	0.29415	0.146193
bootstrap	0.308739	0.149837
bootstrap	0.31695	0.135562
bootstrap	0.324465	0.130642
bootstrap	0.289996	0.148927
bootstrap	0.293349	0.161469
bootstrap	0.242059	0.0745744
bootstrap	0.257971	0.120838
bootstrap	0.275235	0.0596563
bootstrap	0.338414	0.17692
bootstrap	0.320891	0.140884
bootstrap	0.327892	0.130334
bootstrap	0.254589	0.120062
bootstrap	0.280829	0.129543
bootstrap	0.256293	0.065695
bootstrap	0.312693	0.12814
bootstrap	0.336959	0.114709
bootstrap	0.273052	0.111637
bootstrap	0.2188	0.108093
bootstrap	0.268462	0.115579
bootstrap	0.314624	0.115803
bootstrap	0.272899	0.0980174
bootstrap	0.329345	0.162724
bootstrap	0.327566	0.190288
bootstrap	0.240169	0.0853524
bootstrap	0.289802	0.142933
bootstrap	0.303767	0.146475
bootstrap	0.288968	0.122924
bootstrap	0.292173	0.179072
bootstrap	0.312006	0.0846601
bootstrap	0.25938	0.101218
bootstrap	0.296286	0.163684
bootstrap	0.260295	0.161687
bootstrap	0.249206	0.0769055
bootstrap	0.264457	0.0501329
bootstrap	0.23231	0.140199
bootstrap	0.234729	0.113258
bootstrap	0.299323	0.135206
bootstrap	0.289758	0.118558
bootstrap	0.320946	0.159727
bootstrap	0.282345	0.127375
bootstrap	0.315307	0.131296
bootstrap	0.246454	0.112648
bootstrap	0.284165	0.0645842
bootstrap	0.310118	0.158824
bootstrap	0.293964	0.158895
bootstrap	0.298446	0.111318
bootstrap	0.290678	0.134566
bootstrap	0.300545	0.172044
bootstrap	0.267206	0.114241
bootstrap	0.241915	0.0642489
bootstrap	0.297606	0.121855
bootstrap	0.220657	0.0885389
bootstrap	0.315876	0.151575
bootstrap	0.354509	0.149987
bootstrap	0.25732	0.0844039
bootstrap	0.321394	0.100892
bootstrap	0.328176	0.133918
bootstrap	0.247597	0.111659
bootstrap	0.265906	0.0895696
bootstrap	0.288201	0.0842272
bootstrap	0.306251	0.162725
bootstrap	0.274632	0.17725
bootstrap	0.252147	0.117001
bootstrap	0.244808	0.0946461
bootstrap	0.288233	0.0850323
bootstrap	0.273284	0.155387
bootstrap	0.274011	0.10948
bootstrap	0.264676	0.0698525
bootstrap	0.30013	0.113352
bootstrap	0.223438	0.0744876
bootstrap	0.275698	0.119824
bootstrap	0.274989	0.142186
bootstrap	0.272433	0.125667
bootstrap	0.299342	0.10017
bootstrap	0.288489	0.123248
bootstrap	0.233167	0.115155
bootstrap	0.331105	0.148017
bootstrap	0.287156	0.185677
bootstrap	0.276715	0.132672
bootstrap	0.277524	0.137596
bootstrap	0.286286	0.133006
bootstrap	0.278696	0.0972566
bootstrap	0.265275	0.113987
bootstrap	0.284562	0.115298
bootstrap	0.272139	0.0798645
bootstrap	0.258936	0.110982
bootstrap	0.283504	0.14153
bootstrap	0.314755	0.116467
bootstrap	0.271955	0.121187
bootstrap	0.308701	0.123636
bootstrap	0.267903	0.145161
bootstrap	0.256931	0.122382
bootstrap	0.286394	0.13102
bootstrap	0.277326	0.139627
bootstrap	0.306156	0.144389
bootstrap	0.299503	0.130529
bootstrap	0.249607	0.11639
bootstrap	0.288663	0.0964963
bootstrap	0.229261	0.0988236
bootstrap	0.324519	0.13231
bootstrap	0.262032	0.118326
bootstrap	0.244757	0.0985255
bootstrap	0.301863	0.154113
bootstrap	0.319217	0.168258
bootstrap	0.245781	0.107337
bootstrap	0.2167	0.0764984
bootstrap	0.270305	0.103452
bootstrap	0.254036	0.0941557
bootstrap	0.284237	0.116737
bootstrap	0.292874	0.123587
bootstrap	0.27612	0.113045
bootstrap	0.27621	0.136112
bootstrap	0.304417	0.100048
bootstrap	0.281671	0.0895969
bootstrap	0.277378	0.116816
bootstrap	0.267131	0.121146
bootstrap	0.232537	0.0680769
bootstrap	0.246786	0.0942171
bootstrap	0.32963	0.15041
bootstrap	0.31717	0.170191
bootstrap	0.276007	0.101856
bootstrap	0.282404	0.111991
bootstrap	0.291161	0.131663
bootstrap	0.281645	0.129592
bootstrap	0.219531	0.0687765
bootstrap	0.220475	0.111314
bootstrap	0.280627	0.160548
bootstrap	0.255601	0.0949373
bootstrap	0.243115	0.127683
bootstrap	0.295861	0.163619
bootstrap	0.308864	0.139809
bootstrap	0.305088	0.0778343
bootstrap	0.287236	0.101407
bootstrap	0.17959	0.0430779
bootstrap	0.280201	0.111899
bootstrap	0.281123	0.0879934
bootstrap	0.276884	0.142636
bootstrap	0.264672	0.111135
bootstrap	0.233588	0.0768279
bootstrap	0.27399	0.109071
bootstrap	0.261145	0.0728777
bootstrap	0.270989	0.081152
bootstrap	0.23554	0.0829261
bootstrap	0.298624	0.147536
bootstrap	0.324028	0.174831
bootstrap	0.244149	0.0870036
bootstrap	0.280045	0.15129
bootstrap	0.315764	0.177045
bootstrap	0.21719	0.0836831
bootstrap	0.283942	0.141164
bootstrap	0.252635	0.121337
bootstrap	0.304799	0.152085
bootstrap	0.286062	0.0693809
bootstrap	0.33138	0.134775
bootstrap	0.224567	0.0953262
bootstrap	0.273402	0.159025
bootstrap	0.285997	0.120098
bootstrap	0.248289	0.101846
bootstrap	0.246627	0.11701
bootstrap	0.302972	0.120404
bootstrap	0.244287	0.0777663
bootstrap	0.307489	0.139733
bootstrap	0.289688	0.109721
bootstrap	0.308425	0.0322187
bootstrap	0.293281	0.124592
bootstrap	0.265599	0.132503
bootstrap	0.27972	0.109628
bootstrap	0.358646	0.118403
bootstrap	0.280385	0.100812
bootstrap	0.317361	0.170253
bootstrap	0.260111	0.0726498
bootstrap	0.234386	0.102271
bootstrap	0.295436	0.128685
bootstrap	0.240673	0.110222
bootstrap	0.281543	0.12162
bootstrap	0.304581	0.11573
bootstrap	0.274523	0.0634912
bootstrap	0.215179	0.0568887
bootstrap	0.269404	0.127127
bootstrap	0.303422	0.115735
bootstrap	0.297239	0.131003
bootstrap	0.258245	0.0915311
bootstrap	0.357824	0.1049
bootstrap	0.260647	0.133715
bootstrap	0.206538	0.058604
bootstrap	0.239003	0.0939121
bootstrap	0.304497	0.112628
bootstrap	0.25902	0.060221
bootstrap	0.283069	0.0927695
bootstrap	0.225404	0.0762145
bootstrap	0.318006	0.134672
bootstrap	0.296163	0.0954974
bootstrap	0.269222	0.0942566
bootstrap	0.216758	0.0559187
bootstrap	0.262474	0.0947528
bootstrap	0.249021	0.105902
bootstrap	0.327821	0.122724
bootstrap	0.308055	0.142198
bootstrap	0.337415	0.177318
bootstrap	0.194466	0.0773896
bootstrap	0.261048	0.0882954
bootstrap	0.235862	0.0752199
bootstrap	0.277907	0.118677
bootstrap	0.314275	0.128312
bootstrap	0.264586	0.130878
bootstrap	0.253017	0.114297
bootstrap	0.229718	0.10431
bootstrap	0.312111	0.123828
bootstrap	0.305487	0.134018
bootstrap	0.236702	0.132756
bootstrap	0.261494	0.116895
bootstrap	0.230938	0.140673
bootstrap	0.271643	0.0811161
bootstrap	0.283777	0.104663
bootstrap	0.264519	0.166522
bootstrap	0.297955	0.123736
bootstrap	0.307601	0.118634
bootstrap	0.27769	0.149741
bootstrap	0.216079	0.117387
bootstrap	0.299123	0.115148
bootstrap	0.326117	0.192169
bootstrap	0.285572	0.136425
bootstrap	0.195104	0.115503
bootstrap	0.293192	0.148312
bootstrap	0.301868	0.135541
bootstrap	0.198524	0.0708059
bootstrap	0.281673	0.110017
bootstrap	0.321921	0.185603
bootstrap	0.26889	0.10618
bootstrap	0.261641	0.0645984
bootstrap	0.300383	0.13839
bootstrap	0.307657	0.120868
bootstrap	0.26764	0.0832646
bootstrap	0.27985	0.12085
bootstrap	0.181874	0.0735449
bootstrap	0.260631	0.149229
bootstrap	0.284442	0.154533
bootstrap	0.304962	0.127754
bootstrap	0.256324	0.108747
bootstrap	0.296803	0.132801
bootstrap	0.306751	0.131981
bootstrap	0.273486	0.104149
bootstrap	0.240895	0.114811
bootstrap	0.252706	0.061454
bootstrap	0.308414	0.145585
bootstrap	0.274198	0.128245
bootstrap	0.2625	0.118924
bootstrap	0.331201	0.140303
bootstrap	0.313398	0.174545
bootstrap	0.330264	0.147346
bootstrap	0.320091	0.152625
bootstrap	0.331243	0.125291
bootstrap	0.253747	0.107869
bootstrap	0.285752	0.0744453
bootstrap	0.243685	0.0927018
bootstrap	0.316001	0.137425
bootstrap	0.31158	0.120812
bootstrap	0.303357	0.109529
bootstrap	0.318357	0.110162
bootstrap	0.283277	0.122027
bootstrap	0.288518	0.0866615
bootstrap	0.23831	0.0939154
bootstrap	0.296415	0.170803
bootstrap	0.277278	0.13893
bootstrap	0.292458	0.0969691
bootstrap	0.231516	0.103812
bootstrap	0.302213	0.146457
bootstrap	0.282343	0.167429
bootstrap	0.248286	0.0404832
bootstrap	0.303004	0.111709
bootstrap	0.282058	0.10572
bootstrap	0.31432	0.147773
bootstrap	0.254065	0.118942
bootstrap	0.316584	0.141302
bootstrap	0.323179	0.167001
bootstrap	0.342763	0.109896
bootstrap	0.282835	0.0728489
bootstrap	0.273306	0.123118
bootstrap	0.316264	0.0928132
bootstrap	0.252462	0.127054
bootstrap	0.310345	0.131494
bootstrap	0.254065	0.0971978
bootstrap	0.274947	0.134481
bootstrap	0.346438	0.157309
bootstrap	0.287153	0.144626
bootstrap	0.253549	0.149593
bootstrap	0.253063	0.103591
bootstrap	0.327408	0.1295
bootstrap	0.301082	0.129852
bootstrap	0.302742	0.144876
bootstrap	0.333514	0.135146
bootstrap	0.281469	0.127061
bootstrap	0.272851	0.178794
bootstrap	0.265404	0.100116
bootstrap	0.26471	0.102465
bootstrap	0.289396	0.11739
bootstrap	0.304415	0.152608
bootstrap	0.2586	0.117833
bootstrap	0.305891	0.168805
bootstrap	0.311697	0.0924092
bootstrap	0.246764	0.102009
bootstrap	0.254863	0.108269
bootstrap	0.278201	0.0659642
bootstrap	0.294011	0.115262
bootstrap	0.243372	0.137024
bootstrap	0.271932	0.108148
bootstrap	0.276284	0.107429
bootstrap	0.270967	0.116451
bootstrap	0.313209	0.131533
bootstrap	0.278811	0.164598
bootstrap	0.241178	0.0637267
bootstrap	0.301826	0.0924214
bootstrap	0.243786	0.113366
bootstrap	0.268735	0.147042
bootstrap	0.236285	0.0704964
bootstrap	0.190552	0.0904863
bootstrap	0.278053	0.118248
bootstrap	0.236582	0.136488
bootstrap	0.243052	0.0952784
bootstrap	0.269004	0.0804776
bootstrap	0.299252	0.108298
bootstrap	0.325367	0.138953
bootstrap	0.373013	0.186801
bootstrap	0.261062	0.142157
bootstrap	0.356456	0.177979
bootstrap	0.310503	0.124505
bootstrap	0.29814	0.133216
bootstrap	0.234557	0.113552
bootstrap	0.260139	0.144519
bootstrap	0.290876	0.116219
bootstrap	0.325198	0.178466
bootstrap	0.257274	0.134557
bootstrap	0.260161	0.108392
bootstrap	0.325057	0.131529
bootstrap	0.265074	0.12751
bootstrap	0.2665	0.128495
bootstrap	0.297603	0.155742
bootstrap	0.283337	0.121921
bootstrap	0.280288	0.104436
bootstrap	0.304247	0.145945
bootstrap	0.202702	0.0890578
bootstrap	0.303454	0.154538
bootstrap	0.278602	0.139047
bootstrap	0.250343	0.16405
bootstrap	0.315181	0.0690068
bootstrap	0.322892	0.12078
bootstrap	0.308049	0.119692
bootstrap	0.247551	0.117771
bootstrap	0.269179	0.136824
bootstrap	0.333034	0.153316
bootstrap	0.335007	0.163912
bootstrap	0.280759	0.118579
bootstrap	0.272311	0.107581
bootstrap	0.272678	0.151158
bootstrap	0.276881	0.141254
bootstrap	0.305768	0.119276
bootstrap	0.313913	0.148529
bootstrap	0.272251	0.196857
bootstrap	0.283765	0.13846
bootstrap	0.260319	0.0652824
bootstrap	0.219301	0.0225515
bootstrap	0.328415	0.171706
bootstrap	0.220914	0.0755065
bootstrap	0.307809	0.16037
bootstrap	0.311302	0.106655
bootstrap	0.333213	0.1363
bootstrap	0.26337	0.130824
bootstrap	0.273262	0.131201
bootstrap	0.243893	0.102218
bootstrap	0.257539	0.0700948
bootstrap	0.278397	0.139102
bootstrap	0.30969	0.120922
bootstrap	0.243404	0.101685
bootstrap	0.248676	0.102533
bootstrap	0.288816	0.144466
bootstrap	0.284724	0.117503
bootstrap	0.304211	0.16599
bootstrap	0.226171	0.121674
bootstrap	0.237279	0.124393
bootstrap	0.302655	0.0961663
bootstrap	0.279001	0.133844
bootstrap	0.312344	0.131017
bootstrap	0.271109	0.119384
bootstrap	0.313274	0.150099
bootstrap	0.281189	0.150083
bootstrap	0.299145	0.0756817
bootstrap	0.27059	0.113537
bootstrap	0.326125	0.142516
bootstrap	0.266235	0.128015
bootstrap	0.335767	0.193183
bootstrap	0.286422	0.155228
bootstrap	0.251018	0.119935
bootstrap	0.339487	0.153561
bootstrap	0.343674	0.128315
bootstrap	0.260592	0.13779
bootstrap	0.268384	0.124653
bootstrap	0.262159	0.0769549
bootstrap	0.239654	0.0711795
bootstrap	0.317238	0.15044
bootstrap	0.255144	0.135903
bootstrap	0.243116	0.144526
bootstrap	0.316508	0.136285
bootstrap	0.300517	0.130037
bootstrap	0.2915	0.117224
bootstrap	0.236199	0.124468
bootstrap	0.279611	0.0832148
bootstrap	0.340409	0.171639
bootstrap	0.263679	0.115751
bootstrap	0.266999	0.0946148
bootstrap	0.305726	0.119247
bootstrap	0.348187	0.152139
bootstrap	0.290202	0.133459
bootstrap	0.301185	0.0777781
bootstrap	0.260134	0.0864318
bootstrap	0.327081	0.150429
bootstrap	0.329691	0.125449
bootstrap	0.30848	0.130483
bootstrap	0.289597	0.133706
bootstrap	0.297035	0.114311
bootstrap	0.284087	0.118881
bootstrap	0.329197	0.0920395
bootstrap	0.271761	0.123662
bootstrap	0.269537	0.113885
bootstrap	0.267782	0.0473038
bootstrap	0.282076	0.142808
bootstrap	0.224466	0.0861736
bootstrap	0.269755	0.157449
bootstrap	0.25348	0.132956
bootstrap	0.283198	0.102275
bootstrap	0.230247	0.131717
bootstrap	0.260762	0.0975904
bootstrap	0.268265	0.158715
bootstrap	0.291551	0.115901
bootstrap	0.321814	0.118584
bootstrap	0.286755	0.0985879
bootstrap	0.307471	0.147816
bootstrap	0.339414	0.175117
bootstrap	0.278103	0.061292
bootstrap	0.289844	0.126477
bootstrap	0.252502	0.0846376
bootstrap	0.247266	0.0732407
bootstrap	0.280712	0.102374
bootstrap	0.303401	0.121713
bootstrap	0.284923	0.134227
bootstrap	0.248202	0.114711
bootstrap	0.26061	0.134864
bootstrap	0.316079	0.126094
bootstrap	0.231601	0.11429
bootstrap	0.279022	0.14727
bootstrap	0.22913	0.0816912
bootstrap	0.26646	0.127425
bootstrap	0.277708	0.107962
bootstrap	0.316632	0.141261
bootstrap	0.337653	0.156257
bootstrap	0.314245	0.0936711
bootstrap	0.339426	0.147527
bootstrap	0.320944	0.162333
bootstrap	0.271619	0.138048
bootstrap	0.259113	0.139243
bootstrap	0.251047	0.0662084
bootstrap	0.275202	0.154727
bootstrap	0.29933	0.115761
bootstrap	0.261305	0.0637146
bootstrap	0.297137	0.164778
bootstrap	0.248316	0.114813
bootstrap	0.303817	0.119417
bootstrap	0.269832	0.13617
bootstrap	0.249152	0.0899821
bootstrap	0.278032	0.13819
bootstrap	0.2944	0.111727
bootstrap	0.244475	0.0599115
bootstrap	0.232311	0.0583733
bootstrap	0.285352	0.146376
bootstrap	0.297614	0.103192
bootstrap	0.252968	0.156439
bootstrap	0.239286	0.123196
bootstrap	0.165992	0.0492757
bootstrap	0.269252	0.150313
bootstrap	0.29376	0.128789
bootstrap	0.253175	0.0844852
bootstrap	0.29844	0.124553
bootstrap	0.297589	0.147424
bootstrap	0.250664	0.0832124
bootstrap	0.290339	0.103855
bootstrap	0.186015	0.130585
bootstrap	0.339835	0.173
bootstrap	0.286729	0.102291
bootstrap	0.235136	0.120443
bootstrap	0.325403	0.144099
bootstrap	0.273507	0.116461
bootstrap	0.290297	0.172806
bootstrap	0.290401	0.0592758
bootstrap	0.320504	0.113765
bootstrap	0.27672	0.103131
bootstrap	0.26225	0.110641
bootstrap	0.261406	0.0901925
bootstrap	0.335473	0.135353
bootstrap	0.317356	0.117798
bootstrap	0.288893	0.112164
bootstrap	0.222396	0.0755621
bootstrap	0.235945	0.0972107
bootstrap	0.25475	0.12729
bootstrap	0.306903	0.108204
bootstrap	0.321513	0.156324
bootstrap	0.221698	0.122034
bootstrap	0.299976	0.140874
bootstrap	0.322613	0.169955
bootstrap	0.25253	0.0893397
bootstrap	0.322579	0.146597
bootstrap	0.298112	0.151737
bootstrap	0.268153	0.145575
bootstrap	0.264809	0.134929
bootstrap	0.275615	0.15928
bootstrap	0.326157	0.163999
bootstrap	0.300148	0.120736
bootstrap	0.26182	0.0816905
bootstrap	0.229777	0.104356
bootstrap	0.232108	0.0455625
bootstrap	0.245021	0.113407
bootstrap	0.248052	0.0905405
bootstrap	0.329203	0.130932
bootstrap	0.279671	0.0737707
bootstrap	0.247814	0.101696
bootstrap	0.224283	0.0496202
bootstrap	0.288949	0.128559
bootstrap	0.208391	0.124226
bootstrap	0.332138	0.14267
bootstrap	0.230367	0.0905864
bootstrap	0.294	0.110129
bootstrap	0.25557	0.136926
bootstrap	0.244487	0.124506
bootstrap	0.306468	0.135287
bootstrap	0.303846	0.126356
bootstrap	0.242516	0.120543
bootstrap	0.27013	0.107541
bootstrap	0.247594	0.101649
bootstrap	0.311889	0.127152
bootstrap	0.291342	0.15327
bootstrap	0.213919	0.0850869
bootstrap	0.222498	0.0711761
bootstrap	0.265367	0.105678
bootstrap	0.24806	0.125633
bootstrap	0.343499	0.156005
bootstrap	0.274815	0.0848205
bootstrap	0.277547	0.159475
bootstrap	0.265545	0.0833532
bootstrap	0.346391	0.17614
bootstrap	0.258665	0.0974872
bootstrap	0.324347	0.158349
bootstrap	0.289644	0.116627
bootstrap	0.266085	0.076576
bootstrap	0.339342	0.224203
bootstrap	0.299996	0.110199
bootstrap	0.270955	0.105322
bootstrap	0.303339	0.0952461
bootstrap	0.246091	0.114629
bootstrap	0.247048	0.0633743
bootstrap	0.361994	0.215342
bootstrap	0.291192	0.115511
bootstrap	0.230617	0.0861486
bootstrap	0.303217	0.121596
bootstrap	0.239977	0.125547
bootstrap	0.350739	0.163819
bootstrap	0.276435	0.0924018
bootstrap	0.22557	0.110569
bootstrap	0.316041	0.122713
bootstrap	0.313712	0.150155
bootstrap	0.306877	0.109909
bootstrap	0.295445	0.10284
bootstrap	0.246628	0.117605
bootstrap	0.251227	0.119624
bootstrap	0.270637	0.137808
bootstrap	0.240147	0.105155
bootstrap	0.308249	0.146803
bootstrap	0.305631	0.0865333
bootstrap	0.271431	0.0965376
bootstrap	0.276118	0.153731
bootstrap	0.273026	0.125245
bootstrap	0.222709	0.0827172
bootstrap	0.282481	0.154252
bootstrap	0.281878	0.125272
bootstrap	0.284425	0.0893942
bootstrap	0.260223	0.0967998
bootstrap	0.295293	0.133942
bootstrap	0.312284	0.123914
bootstrap	0.290126	0.110678
bootstrap	0.282219	0.138919
bootstrap	0.263201	0.0923274
bootstrap	0.246292	0.133968
bootstrap	0.305571	0.133617
bootstrap	0.238429	0.134806
bootstrap	0.32022	0.152977
bootstrap	0.243028	0.128163
bootstrap	0.258139	0.075381
bootstrap	0.372454	0.170338
bootstrap	0.237	0.0365481
bootstrap	0.270606	0.1172
bootstrap	0.308945	0.117528
bootstrap	0.349717	0.18076
bootstrap	0.327685	0.163712
bootstrap	0.250568	0.0614457
bootstrap	0.30394	0.173485
bootstrap	0.257066	0.0932103
bootstrap	0.237098	0.0933282
bootstrap	0.322202	0.140437
bootstrap	0.264508	0.0850809
bootstrap	0.351228	0.148493
bootstrap	0.266082	0.135171
bootstrap	0.281113	0.109311
bootstrap	0.196944	0.0828822
bootstrap	0.271748	0.156836
bootstrap	0.264187	0.146472
bootstrap	0.245367	0.0770622
bootstrap	0.256479	0.109361
bootstrap	0.299707	0.149848
bootstrap	0.289417	0.11297
bootstrap	0.285932	0.14641
bootstrap	0.2881	0.158358
bootstrap	0.306222	0.142902
bootstrap	0.327507	0.129319
bootstrap	0.294222	0.0941511
bootstrap	0.30383	0.149426
bootstrap	0.294825	0.143903
bootstrap	0.311072	0.120896
bootstrap	0.262459	0.11529
bootstrap	0.305872	0.146826
bootstrap	0.255498	0.0989235
bootstrap	0.327248	0.119301
bootstrap	0.317653	0.0971218
bootstrap	0.291546	0.123696
bootstrap	0.261512	0.068227
bootstrap	0.314345	0.12267
bootstrap	0.300808	0.12235
bootstrap	0.298776	0.113339
bootstrap	0.302441	0.148998
bootstrap	0.273473	0.115496
bootstrap	0.343754	0.117026
bootstrap	0.28576	0.117424
bootstrap	0.217848	0.0724025
bootstrap	0.354445	0.151478
bootstrap	0.285843	0.104392
bootstrap	0.260693	0.117805
bootstrap	0.293812	0.118263
bootstrap	0.266715	0.0966709
bootstrap	0.260635	0.0543439
bootstrap	0.253069	0.101085
bootstrap	0.284948	0.13278
bootstrap	0.260301	0.100088
bootstrap	0.270452	0.127075
bootstrap	0.260407	0.15512
bootstrap	0.289978	0.106503
bootstrap	0.257216	0.138196
bootstrap	0.363456	0.137081
bootstrap	0.23212	0.111302
bootstrap	0.274114	0.10685
bootstrap	0.314656	0.15932
bootstrap	0.274863	0.0827693
bootstrap	0.280533	0.101805
bootstrap	0.348758	0.160799
bootstrap	0.30832	0.145473
bootstrap	0.251519	0.0974031
bootstrap	0.253377	0.115325
bootstrap	0.32637	0.157305
bootstrap	0.286646	0.128139
bootstrap	0.295441	0.0838117
bootstrap	0.254999	0.135629
bootstrap	0.338533	0.179341
bootstrap	0.262079	0.0730532
bootstrap	0.283249	0.0781161
bootstrap	0.273387	0.127576
bootstrap	0.290008	0.135386
bootstrap	0.235772	0.0702749
bootstrap	0.225047	0.101009
bootstrap	0.254295	0.0933348
bootstrap	0.323936	0.0673713
bootstrap	0.262839	0.0886992
bootstrap	0.268281	0.140844
bootstrap	0.281889	0.0998423
bootstrap	0.233817	0.131844
bootstrap	0.299062	0.0974259
bootstrap	0.259392	0.0726425
bootstrap	0.260582	0.139298
bootstrap	0.314291	0.153941
bootstrap	0.270381	0.12807
bootstrap	0.309874	0.13574
bootstrap	0.284202	0.137546
bootstrap	0.235431	0.0640231
bootstrap	0.291629	0.17872
bootstrap	0.333458	0.191159
bootstrap	0.302007	0.149332
bootstrap	0.324071	0.12855
bootstrap	0.287574	0.0953608
bootstrap	0.298235	0.150327
bootstrap	0.251178	0.127595
bootstrap	0.272271	0.12443
bootstrap	0.23419	0.0920881
bootstrap	0.284617	0.160537
bootstrap	0.336484	0.134564
bootstrap	0.269082	0.133486
bootstrap	0.24127	0.109573
bootstrap	0.341838	0.175209
bootstrap	0.253916	0.136068
bootstrap	0.305364	0.135883
bootstrap	0.208107	0.0616268
bootstrap	0.271409	0.139987
bootstrap	0.278208	0.11381
bootstrap	0.254065	0.143778
bootstrap	0.273086	0.112104
bootstrap	0.26541	0.120508
bootstrap	0.272841	0.0800879
bootstrap	0.309622	0.140114
bootstrap	0.272403	0.0740589
bootstrap	0.267217	0.0950909
bootstrap	0.280451	0.124698
bootstrap	0.295749	0.142284
bootstrap	0.269097	0.13025
bootstrap	0.27869	0.134436
bootstrap	0.264655	0.118258
bootstrap	0.262368	0.127681
bootstrap	0.199373	0.109734
bootstrap	0.331112	0.0996362
bootstrap	0.287286	0.0962474
bootstrap	0.277644	0.123338
bootstrap	0.241464	0.12982
bootstrap	0.295512	0.129482
bootstrap	0.280844	0.155684
bootstrap	0.25672	0.127666
bootstrap	0.342194	0.14244
bootstrap	0.277777	0.111519
bootstrap	0.252701	0.106254
bootstrap	0.276837	0.0904858
bootstrap	0.296763	0.127869
bootstrap	0.288976	0.172172
bootstrap	0.295061	0.115059
bootstrap	0.242374	0.0639343
bootstrap	0.294619	0.154849
bootstrap	0.27274	0.174905
bootstrap	0.222704	0.113761
bootstrap	0.272888	0.119056
bootstrap	0.229227	0.0504999
bootstrap	0.282408	0.123978
bootstrap	0.220677	0.0929719
bootstrap	0.241877	0.102043
bootstrap	0.247926	0.100075
bootstrap	0.249714	0.101032
bootstrap	0.292607	0.133328
bootstrap	0.247458	0.0796132
bootstrap	0.286625	0.0933282
bootstrap	0.20577	0.0795098
bootstrap	0.293776	0.11085
bootstrap	0.23788	0.164906
bootstrap	0.267111	0.155573
bootstrap	0.238185	0.107821
bootstrap	0.26342	0.118571
bootstrap	0.266659	0.126886
bootstrap	0.267138	0.0922887
bootstrap	0.327522	0.0906874
bootstrap	0.254127	0.13372
bootstrap	0.251896	0.126063
bootstrap	0.249109	0.118324
bootstrap	0.20639	0.102373
bootstrap	0.256061	0.0899877
bootstrap	0.300254	0.123019
bootstrap	0.294781	0.158746
bootstrap	0.218071	0.0641856
bootstrap	0.342798	0.156419
bootstrap	0.291893	0.100106
bootstrap	0.236513	0.0791953
bootstrap	0.205755	0.052136
bootstrap	0.273209	0.120323
bootstrap	0.266307	0.0882563
bootstrap	0.283	0.121826
bootstrap	0.292925	0.136586
bootstrap	0.286838	0.0636113
bootstrap	0.252707	0.131702
bootstrap	0.228742	0.0558311
bootstrap	0.258221	0.128813
bootstrap	0.287133	0.101332
bootstrap	0.312114	0.123382
bootstrap	0.312753	0.162443
bootstrap	0.22701	0.0919542
bootstrap	0.243988	0.133834
bootstrap	0.281095	0.149865
bootstrap	0.284244	0.125115
bootstrap	0.256052	0.113407
bootstrap	0.301538	0.154242
bootstrap	0.241807	0.112173
bootstrap	0.267239	0.0872953
bootstrap	0.291484	0.141547
bootstrap	0.269415	0.101167
bootstrap	0.293485	0.123581
bootstrap	0.253183	0.072029
bootstrap	0.322766	0.185003
bootstrap	0.198955	0.0776856
bootstrap	0.286839	0.128037
bootstrap	0.285988	0.154199
bootstrap	0.275976	0.0726219
bootstrap	0.287549	0.170758
bootstrap	0.25048	0.0976352
bootstrap	0.259569	0.111042
bootstrap	0.308362	0.14403
bootstrap	0.242127	0.0818448
bootstrap	0.295713	0.141225
bootstrap	0.29511	0.14649
bootstrap	0.27753	0.124851
bootstrap	0.247157	0.116123
bootstrap	0.27968	0.129714
bootstrap	0.343624	0.124603
bootstrap	0.318162	0.131184
bootstrap	0.226558	0.0967231
bootstrap	0.281933	0.0707454
bootstrap	0.270539	0.135473
bootstrap	0.248612	0.0708735
bootstrap	0.292474	0.147479
bootstrap	0.348613	0.1439
bootstrap	0.301277	0.150506
bootstrap	0.30102	0.100058
bootstrap	0.297192	0.105112
bootstrap	0.219101	0.171043
bootstrap	0.280372	0.136536
bootstrap	0.300508	0.166679
bootstrap	0.27773	0.141214
bootstrap	0.322164	0.148568
bootstrap	0.333781	0.154401
bootstrap	0.242523	0.136346
bootstrap	0.264733	0.115231
bootstrap	0.285764	0.128855
bootstrap	0.283627	0.0948707
bootstrap	0.276335	0.0977517
bootstrap	0.291876	0.095932
bootstrap	0.32017	0.123401
bootstrap	0.255325	0.126121
bootstrap	0.274169	0.144329
bootstrap	0.273522	0.107272
bootstrap	0.289898	0.136586
bootstrap	0.271698	0.116849
bootstrap	0.272396	0.107753
bootstrap	0.216245	0.0945086
bootstrap	0.258654	0.133695
bootstrap	0.252738	0.0948727
bootstrap	0.310009	0.12777
bootstrap	0.275067	0.110047
bootstrap	0.316119	0.175009
bootstrap	0.286425	0.1308
bootstrap	0.254778	0.119979
bootstrap	0.23256	0.0934201
bootstrap	0.267069	0.0648532
bootstrap	0.307914	0.138806
bootstrap	0.331263	0.131883
bootstrap	0.23882	0.096928
bootstrap	0.225632	0.0729703
bootstrap	0.283871	0.0370455
bootstrap	0.262018	0.153376
bootstrap	0.247359	0.115805
bootstrap	0.26253	0.146048
bootstrap	0.248434	0.150505
bootstrap	0.284498	0.10468
bootstrap	0.2946	0.10706
bootstrap	0.273049	0.109997
bootstrap	0.258364	0.102728
bootstrap	0.302862	0.172949
bootstrap	0.254744	0.120225
bootstrap	0.267234	0.131061
bootstrap	0.364237	0.175362
bootstrap	0.291563	0.144219
bootstrap	0.272045	0.146022
bootstrap	0.307897	0.193224
bootstrap	0.27179	0.062133
bootstrap	0.291064	0.142649
bootstrap	0.231748	0.0808644
bootstrap	0.278768	0.126154
bootstrap	0.248602	0.107676
bootstrap	0.299504	0.16482
bootstrap	0.257315	0.0879388
bootstrap	0.262519	0.102089
bootstrap	0.285088	0.128688
bootstrap	0.325698	0.195943
bootstrap	0.285147	0.107265
bootstrap	0.305244	0.121723
bootstrap	0.29647	0.126988
bootstrap	0.280349	0.122762
bootstrap	0.294071	0.156185
bootstrap	0.261425	0.169667
bootstrap	0.233124	0.112734
bootstrap	0.268913	0.135378
bootstrap	0.264126	0.102145
bootstrap	0.284243	0.17316
bootstrap	0.293965	0.186796
bootstrap	0.27243	0.102001
bootstrap	0.277798	0.106456
bootstrap	0.257346	0.13839
bootstrap	0.302548	0.135154
bootstrap	0.274117	0.0790167
bootstrap	0.304318	0.142186
bootstrap	0.247701	0.116101
bootstrap	0.244313	0.155056
bootstrap	0.260113	0.122039
bootstrap	0.288173	0.138253
bootstrap	0.260024	0.123685
bootstrap	0.253107	0.100805
bootstrap	0.271391	0.0942844
bootstrap	0.317085	0.178323
bootstrap	0.285454	0.141903
bootstrap	0.278931	0.0887437
bootstrap	0.312875	0.125776
bootstrap	0.277991	0.0759911
bootstrap	0.305152	0.100656
bootstrap	0.287456	0.0785121
bootstrap	0.311907	0.136658
bootstrap	0.329872	0.128629
bootstrap	0.302297	0.140515
bootstrap	0.318589	0.144813
bootstrap	0.240223	0.107338
bootstrap	0.284998	0.0843745
bootstrap	0.288188	0.106363
bootstrap	0.24951	0.152389
bootstrap	0.29769	0.130153
bootstrap	0.308762	0.160907
bootstrap	0.266247	0.120249
bootstrap	0.302819	0.0948251
bootstrap	0.29406	0.0905349
bootstrap	0.274441	0.149815
bootstrap	0.282653	0.121329
bootstrap	0.236259	0.0717331
bootstrap	0.322323	0.136392
bootstrap	0.241667	0.119906
bootstrap	0.323713	0.116648
bootstrap	0.271485	0.115898
bootstrap	0.303161	0.121609
bootstrap	0.292553	0.105214
bootstrap	0.279438	0.137831
bootstrap	0.295937	0.118114
bootstrap	0.295365	0.134752
bootstrap	0.251121	0.104328
bootstrap	0.273666	0.106722
bootstrap	0.3255	0.0896612
bootstrap	0.287416	0.136766
bootstrap	0.202632	0.0344656
bootstrap	0.280117	0.129044
bootstrap	0.364789	0.132751
bootstrap	0.312433	0.0967838
bootstrap	0.283677	0.0483682
bootstrap	0.316288	0.188356
bootstrap	0.29629	0.1549
bootstrap	0.267106	0.149044
bootstrap	0.27349	0.135009
bootstrap	0.341275	0.15545
bootstrap	0.31804	0.214053
bootstrap	0.271044	0.113231
bootstrap	0.253854	0.126549
bootstrap	0.275931	0.116579
bootstrap	0.286938	0.166469
bootstrap	0.339082	0.0956611
bootstrap	0.278372	0.15712
bootstrap	0.294337	0.122515
bootstrap	0.292178	0.113784
bootstrap	0.236743	0.0896866
bootstrap	0.270199	0.0723775
bootstrap	0.310726	0.143815
bootstrap	0.333199	0.176873
bootstrap	0.286534	0.130255
bootstrap	0.247871	0.103446
bootstrap	0.262351	0.0752104
bootstrap	0.272676	0.10637
bootstrap	0.30102	0.147078
bootstrap	0.272163	0.0836766
bootstrap	0.290104	0.114958
bootstrap	0.323552	0.150002
bootstrap	0.238719	0.0755306
bootstrap	0.302948	0.119285
bootstrap	0.363047	0.124521
bootstrap	0.285442	0.100373
bootstrap	0.222727	0.0940422
bootstrap	0.266263	0.0526761
bootstrap	0.257201	0.105899
bootstrap	0.264887	0.0901248
bootstrap	0.278304	0.0931497
bootstrap	0.242238	0.0810103
bootstrap	0.317345	0.12588
bootstrap	0.318941	0.111304
bootstrap	0.251335	0.0890542
bootstrap	0.293326	0.141279
bootstrap	0.265352	0.153432
bootstrap	0.278226	0.107464
bootstrap	0.242609	0.0725754
bootstrap	0.335514	0.160396
bootstrap	0.316224	0.159452
bootstrap	0.289722	0.114268
bootstrap	0.28293	0.13489
bootstrap	0.271322	0.137793
bootstrap	0.296738	0.153743
bootstrap	0.305886	0.104868
bootstrap	0.349606	0.150869
bootstrap	0.248502	0.110104
bootstrap	0.262107	0.0700333
bootstrap	0.316181	0.147535
bootstrap	0.278194	0.136599
bootstrap	0.265416	0.137922
bootstrap	0.251393	0.139229
bootstrap	0.205108	0.0741522
bootstrap	0.264663	0.100857
bootstrap	0.243847	0.124098
bootstrap	0.237921	0.0923375
bootstrap	0.297502	0.145566
bootstrap	0.339192	0.143025
bootstrap	0.275328	0.109605
bootstrap	0.226383	0.0851555
bootstrap	0.25503	0.110068
bootstrap	0.274658	0.148697
bootstrap	0.257173	0.104022
bootstrap	0.268797	0.137396
bootstrap	0.328665	0.142217
bootstrap	0.228138	0.132192
bootstrap	0.291595	0.0594113
bootstrap	0.314686	0.181708
bootstrap	0.270989	0.126386
bootstrap	0.283848	0.169385
bootstrap	0.289874	0.159988
bootstrap	0.339913	0.147356
bootstrap	0.300512	0.124241
bootstrap	0.277783	0.107865
bootstrap	0.258142	0.120881
bootstrap	0.24442	0.124237
bootstrap	0.293891	0.114078
bootstrap	0.270253	0.11762
bootstrap	0.275605	0.112088
bootstrap	0.2986	0.121251
bootstrap	0.273628	0.11397
bootstrap	0.337487	0.168062
bootstrap	0.331011	0.143615
bootstrap	0.2444	0.134209
bootstrap	0.308668	0.179028
bootstrap	0.306084	0.0840751
bootstrap	0.269692	0.0974229
bootstrap	0.240954	0.0959518
bootstrap	0.2683	0.127252
bootstrap	0.291065	0.106391
bootstrap	0.283203	0.193676
bootstrap	0.247904	0.103448
bootstrap	0.256022	0.0790851
bootstrap	0.282755	0.0905136
bootstrap	0.254562	0.0891571
bootstrap	0.353216	0.172062
bootstrap	0.232853	0.126541
bootstrap	0.247224	0.0800286
bootstrap	0.298642	0.188444
bootstrap	0.249517	0.130275
bootstrap	0.234399	0.15745
bootstrap	0.272945	0.111114
bootstrap	0.306808	0.148631
bootstrap	0.359465	0.146964
bootstrap	0.25266	0.141454
bootstrap	0.302467	0.164969
bootstrap	0.261005	0.122158
bootstrap	0.268986	0.110169
bootstrap	0.262054	0.147698
bootstrap	0.273452	0.11952
bootstrap	0.306637	0.138227
bootstrap	0.321413	0.125056
bootstrap	0.309339	0.137713
bootstrap	0.289556	0.110483
bootstrap	0.241078	0.0472816
bootstrap	0.251177	0.0952413
bootstrap	0.326332	0.11569
bootstrap	0.284524	0.131431
bootstrap	0.290849	0.158354
bootstrap	0.312562	0.130751
bootstrap	0.228723	0.131227
bootstrap	0.28135	0.154979
bootstrap	0.242332	0.0971171
bootstrap	0.293851	0.0989738
bootstrap	0.209407	0.0806974
bootstrap	0.268163	0.0896971
bootstrap	0.268518	0.0913879
bootstrap	0.287933	0.120588
bootstrap	0.317326	0.129485
bootstrap	0.23799	0.0885706
bootstrap	0.269579	0.124657
bootstrap	0.31685	0.151776
bootstrap	0.301339	0.134359
bootstrap	0.263225	0.113133
bootstrap	0.275632	0.127314
bootstrap	0.301924	0.0809864
bootstrap	0.263908	0.0687194
bootstrap	0.298495	0.105948
bootstrap	0.298445	0.161775
bootstrap	0.298992	0.0873585
bootstrap	0.342006	0.168954
bootstrap	0.25711	0.130243
bootstrap	0.266845	0.0985917
bootstrap	0.27749	0.0639998
bootstrap	0.31002	0.129839
bootstrap	0.26254	0.15924
bootstrap	0.276701	0.12369
bootstrap	0.246885	0.081617
bootstrap	0.292034	0.115885
bootstrap	0.266588	0.125783
bootstrap	0.283829	0.185603
bootstrap	0.327987	0.132813
bootstrap	0.292342	0.106542
bootstrap	0.28359	0.109645
bootstrap	0.24661	0.100552
bootstrap	0.299145	0.144689
bootstrap	0.260975	0.0978187
bootstrap	0.217017	0.0979219
bootstrap	0.2797	0.0947005
bootstrap	0.305739	0.124014
bootstrap	0.319866	0.114795
bootstrap	0.251497	0.0593516
bootstrap	0.240625	0.140563
bootstrap	0.326009	0.144996
bootstrap	0.27839	0.104642
bootstrap	0.254106	0.127651
bootstrap	0.270301	0.11776
bootstrap	0.294752	0.125465
bootstrap	0.250032	0.117156
bootstrap	0.285136	0.120608
bootstrap	0.320957	0.170906
bootstrap	0.289313	0.110023
bootstrap	0.272848	0.140568
bootstrap	0.305118	0.112189
bootstrap	0.274716	0.149866
bootstrap	0.29302	0.114826
bootstrap	0.272218	0.13861
bootstrap	0.299971	0.164711
bootstrap	0.255038	0.107348
bootstrap	0.299206	0.10029
bootstrap	0.254456	0.10984
bootstrap	0.363235	0.151937
bootstrap	0.344618	0.155311
bootstrap	0.293126	0.155526
bootstrap	0.334226	0.16582
bootstrap	0.309995	0.127473
bootstrap	0.297021	0.13831
bootstrap	0.355238	0.124227
bootstrap	0.278923	0.084375
bootstrap	0.247871	0.0686356
bootstrap	0.236685	0.0450161
bootstrap	0.268126	0.122461
bootstrap	0.228273	0.0948557
bootstrap	0.259907	0.12815
bootstrap	0.275075	0.105249
bootstrap	0.289901	0.0847385
bootstrap	0.254551	0.0885645
bootstrap	0.312906	0.164649
[truncated: 3,003 more rows]

## Sheet: fig4_word2vec
data_type	anteriorPPA	posteriorPPA
mean	0.167725	0.163701
split_half_reliability	0.509369	0.54954
bootstrap	0.121984	0.110321
bootstrap	0.151117	0.170563
bootstrap	0.196984	0.213482
bootstrap	0.239901	0.149276
bootstrap	0.219757	0.191324
bootstrap	0.175165	0.14655
bootstrap	0.169306	0.119726
bootstrap	0.165655	0.16091
bootstrap	0.189548	0.103676
bootstrap	0.205807	0.161222
bootstrap	0.156449	0.183603
bootstrap	0.176795	0.171774
bootstrap	0.192971	0.215976
bootstrap	0.120053	0.129415
bootstrap	0.149479	0.166172
bootstrap	0.143428	0.185857
bootstrap	0.234908	0.186201
bootstrap	0.113254	0.0987738
bootstrap	0.137859	0.0794682
bootstrap	0.173646	0.186749
bootstrap	0.188536	0.149769
bootstrap	0.190168	0.132558
bootstrap	0.0893032	0.15609
bootstrap	0.184803	0.102483
bootstrap	0.169522	0.180797
bootstrap	0.141836	0.136069
bootstrap	0.0965514	0.138968
bootstrap	0.283129	0.203875
bootstrap	0.191735	0.162563
bootstrap	0.119307	0.143074
bootstrap	0.147679	0.160018
bootstrap	0.151781	0.216413
bootstrap	0.191185	0.184945
bootstrap	0.17321	0.146676
bootstrap	0.126355	0.119964
bootstrap	0.16555	0.157816
bootstrap	0.139372	0.120398
bootstrap	0.190569	0.134015
bootstrap	0.158766	0.171126
bootstrap	0.151374	0.217649
bootstrap	0.108895	0.138915
bootstrap	0.206448	0.209122
bootstrap	0.195873	0.183525
bootstrap	0.133422	0.17711
bootstrap	0.14539	0.189957
bootstrap	0.187502	0.154143
bootstrap	0.176118	0.150133
bootstrap	0.1341	0.142111
bootstrap	0.159012	0.134432
bootstrap	0.128257	0.183112
bootstrap	0.226669	0.180902
bootstrap	0.166376	0.214232
bootstrap	0.186201	0.182487
bootstrap	0.13864	0.138819
bootstrap	0.20771	0.21019
bootstrap	0.154163	0.123711
bootstrap	0.157935	0.0943795
bootstrap	0.194358	0.186416
bootstrap	0.174996	0.126547
bootstrap	0.154887	0.131338
bootstrap	0.127354	0.12131
bootstrap	0.153661	0.166477
bootstrap	0.266855	0.262944
bootstrap	0.18349	0.201985
bootstrap	0.165801	0.133946
bootstrap	0.192451	0.153942
bootstrap	0.212256	0.152965
bootstrap	0.260267	0.19807
bootstrap	0.101588	0.130131
bootstrap	0.165024	0.144685
bootstrap	0.158301	0.144026
bootstrap	0.207795	0.128211
bootstrap	0.119627	0.166025
bootstrap	0.179398	0.172989
bootstrap	0.154276	0.169282
bootstrap	0.179144	0.202975
bootstrap	0.167616	0.138539
bootstrap	0.222246	0.165976
bootstrap	0.12134	0.1741
bootstrap	0.17823	0.195771
bootstrap	0.109417	0.124112
bootstrap	0.22264	0.140975
bootstrap	0.168903	0.136807
bootstrap	0.110818	0.0829106
bootstrap	0.19909	0.244201
bootstrap	0.144895	0.0882963
bootstrap	0.134535	0.132493
bootstrap	0.157704	0.154837
bootstrap	0.186208	0.151385
bootstrap	0.170963	0.168364
bootstrap	0.200467	0.207908
bootstrap	0.229544	0.242432
bootstrap	0.126712	0.188101
bootstrap	0.152449	0.167605
bootstrap	0.0955986	0.16266
bootstrap	0.163236	0.0724311
bootstrap	0.129535	0.145861
bootstrap	0.202105	0.204195
bootstrap	0.151105	0.145688
bootstrap	0.183243	0.163759
bootstrap	0.136656	0.152533
bootstrap	0.122087	0.172344
bootstrap	0.161123	0.165959
bootstrap	0.119695	0.160533
bootstrap	0.212079	0.210175
bootstrap	0.158675	0.21955
bootstrap	0.170576	0.158036
bootstrap	0.171668	0.133434
bootstrap	0.190643	0.11394
bootstrap	0.138483	0.129976
bootstrap	0.174446	0.136427
bootstrap	0.0737951	0.108458
bootstrap	0.207959	0.174759
bootstrap	0.150729	0.101706
bootstrap	0.177731	0.19982
bootstrap	0.113554	0.229787
bootstrap	0.218736	0.155701
bootstrap	0.176909	0.170577
bootstrap	0.190839	0.099383
bootstrap	0.196104	0.233084
bootstrap	0.148519	0.138941
bootstrap	0.113016	0.116732
bootstrap	0.116208	0.119584
bootstrap	0.231531	0.165592
bootstrap	0.140196	0.200452
bootstrap	0.222473	0.192756
bootstrap	0.191526	0.150764
bootstrap	0.149937	0.179014
bootstrap	0.170242	0.191304
bootstrap	0.133303	0.129865
bootstrap	0.150162	0.14673
bootstrap	0.18161	0.176662
bootstrap	0.206235	0.208926
bootstrap	0.189766	0.230312
bootstrap	0.247911	0.179684
bootstrap	0.138801	0.111428
bootstrap	0.256476	0.193029
bootstrap	0.122413	0.138986
bootstrap	0.157892	0.138173
bootstrap	0.177838	0.184594
bootstrap	0.153442	0.219441
bootstrap	0.157708	0.14232
bootstrap	0.111127	0.203352
bootstrap	0.172111	0.19029
bootstrap	0.144831	0.181995
bootstrap	0.170541	0.16834
bootstrap	0.172662	0.12537
bootstrap	0.226763	0.169827
bootstrap	0.223067	0.264112
bootstrap	0.216473	0.152807
bootstrap	0.132863	0.20688
bootstrap	0.214174	0.167395
bootstrap	0.138945	0.112673
bootstrap	0.142342	0.109321
bootstrap	0.203704	0.190325
bootstrap	0.163514	0.163974
bootstrap	0.230321	0.203984
bootstrap	0.105915	0.180774
bootstrap	0.1832	0.188367
bootstrap	0.10898	0.16753
bootstrap	0.18825	0.120372
bootstrap	0.177187	0.227258
bootstrap	0.183964	0.138442
bootstrap	0.181381	0.101054
bootstrap	0.182885	0.215263
bootstrap	0.143024	0.151894
bootstrap	0.2032	0.142722
bootstrap	0.182721	0.197215
bootstrap	0.153433	0.144098
bootstrap	0.173518	0.181141
bootstrap	0.152061	0.187186
bootstrap	0.246776	0.197134
bootstrap	0.156147	0.212683
bootstrap	0.143521	0.135014
bootstrap	0.229844	0.237407
bootstrap	0.211682	0.274514
bootstrap	0.173164	0.118583
bootstrap	0.14637	0.155515
bootstrap	0.190168	0.158227
bootstrap	0.201618	0.213997
bootstrap	0.236169	0.168578
bootstrap	0.161114	0.149322
bootstrap	0.227892	0.205231
bootstrap	0.126414	0.148395
bootstrap	0.0870589	0.21847
bootstrap	0.178876	0.174509
bootstrap	0.214935	0.159699
bootstrap	0.22025	0.126481
bootstrap	0.0995044	0.131919
bootstrap	0.157005	0.149584
bootstrap	0.161783	0.170747
bootstrap	0.138633	0.19407
bootstrap	0.109692	0.139852
bootstrap	0.15706	0.211861
bootstrap	0.128582	0.131965
bootstrap	0.1376	0.14368
bootstrap	0.181081	0.122668
bootstrap	0.15056	0.169182
bootstrap	0.209045	0.16629
bootstrap	0.169224	0.122053
bootstrap	0.192132	0.220151
bootstrap	0.219928	0.185172
bootstrap	0.162153	0.133738
bootstrap	0.0544546	0.0624778
bootstrap	0.167167	0.149295
bootstrap	0.136195	0.113592
bootstrap	0.192718	0.134101
bootstrap	0.14515	0.165528
bootstrap	0.163093	0.156405
bootstrap	0.118478	0.124783
bootstrap	0.180891	0.176793
bootstrap	0.180615	0.188809
bootstrap	0.14444	0.179091
bootstrap	0.137926	0.157553
bootstrap	0.248542	0.139286
bootstrap	0.248964	0.225616
bootstrap	0.237664	0.199155
bootstrap	0.153201	0.154736
bootstrap	0.135874	0.192916
bootstrap	0.208715	0.171937
bootstrap	0.139198	0.191644
bootstrap	0.173806	0.104986
bootstrap	0.242015	0.184749
bootstrap	0.121048	0.184518
bootstrap	0.181275	0.17471
bootstrap	0.181641	0.143702
bootstrap	0.16406	0.196047
bootstrap	0.0929362	0.154438
bootstrap	0.0799911	0.178888
bootstrap	0.150271	0.1656
bootstrap	0.0704135	0.103085
bootstrap	0.137538	0.179109
bootstrap	0.217727	0.227115
bootstrap	0.194485	0.152446
bootstrap	0.147229	0.189853
bootstrap	0.220804	0.211545
bootstrap	0.174434	0.0973131
bootstrap	0.137223	0.122346
bootstrap	0.141216	0.209918
bootstrap	0.166174	0.166938
bootstrap	0.150494	0.120078
bootstrap	0.142459	0.101709
bootstrap	0.0986553	0.0668726
bootstrap	0.222907	0.186885
bootstrap	0.134078	0.167398
bootstrap	0.219653	0.268877
bootstrap	0.207445	0.226288
bootstrap	0.121906	0.167083
bootstrap	0.176827	0.169397
bootstrap	0.173252	0.124452
bootstrap	0.145793	0.180507
bootstrap	0.130968	0.120396
bootstrap	0.195392	0.22617
bootstrap	0.23096	0.211299
bootstrap	0.211615	0.178673
bootstrap	0.162848	0.121643
bootstrap	0.225664	0.156766
bootstrap	0.166838	0.135038
bootstrap	0.201551	0.145029
bootstrap	0.141572	0.133743
bootstrap	0.207667	0.155959
bootstrap	0.207776	0.208931
bootstrap	0.110396	0.15646
bootstrap	0.151809	0.141127
bootstrap	0.130626	0.166567
bootstrap	0.235019	0.16193
bootstrap	0.140703	0.188229
bootstrap	0.126672	0.170973
bootstrap	0.0973742	0.152796
bootstrap	0.144426	0.128122
bootstrap	0.23312	0.212563
bootstrap	0.188261	0.0915122
bootstrap	0.162191	0.204959
bootstrap	0.177303	0.178885
bootstrap	0.139146	0.0873201
bootstrap	0.14211	0.163778
bootstrap	0.166568	0.224326
bootstrap	0.19968	0.203947
bootstrap	0.194153	0.136578
bootstrap	0.189291	0.14993
bootstrap	0.176086	0.147125
bootstrap	0.156992	0.119668
bootstrap	0.193526	0.172369
bootstrap	0.185899	0.143987
bootstrap	0.182245	0.151988
bootstrap	0.126098	0.156585
bootstrap	0.203825	0.0987175
bootstrap	0.137214	0.1345
bootstrap	0.205723	0.208651
bootstrap	0.132764	0.172818
bootstrap	0.111784	0.160752
bootstrap	0.205895	0.279478
bootstrap	0.185037	0.146968
bootstrap	0.197303	0.131297
bootstrap	0.115211	0.109654
bootstrap	0.178827	0.162683
bootstrap	0.220142	0.217116
bootstrap	0.202071	0.191254
bootstrap	0.168216	0.110646
bootstrap	0.171718	0.155775
bootstrap	0.100864	0.191083
bootstrap	0.195315	0.167041
bootstrap	0.146971	0.0940368
bootstrap	0.175377	0.175481
bootstrap	0.133641	0.119984
bootstrap	0.160747	0.143629
bootstrap	0.165356	0.107316
bootstrap	0.157433	0.155867
bootstrap	0.176998	0.189271
bootstrap	0.156969	0.163624
bootstrap	0.179614	0.151417
bootstrap	0.117885	0.120918
bootstrap	0.166784	0.155597
bootstrap	0.163163	0.17922
bootstrap	0.209259	0.165574
bootstrap	0.169797	0.14978
bootstrap	0.145691	0.197743
bootstrap	0.153655	0.142338
bootstrap	0.196067	0.167622
bootstrap	0.153982	0.1532
bootstrap	0.173196	0.176907
bootstrap	0.10725	0.140963
bootstrap	0.177592	0.212699
bootstrap	0.172571	0.191781
bootstrap	0.151057	0.197923
bootstrap	0.107778	0.059931
bootstrap	0.129805	0.137146
bootstrap	0.16035	0.143332
bootstrap	0.174931	0.132201
bootstrap	0.223889	0.178248
bootstrap	0.18541	0.146091
bootstrap	0.194685	0.162372
bootstrap	0.142391	0.101313
bootstrap	0.130795	0.209136
bootstrap	0.147657	0.170995
bootstrap	0.1719	0.127881
bootstrap	0.192862	0.129818
bootstrap	0.208956	0.160534
bootstrap	0.213606	0.201128
bootstrap	0.129209	0.138819
bootstrap	0.115282	0.147328
bootstrap	0.140636	0.127891
bootstrap	0.187443	0.162932
bootstrap	0.142388	0.187784
bootstrap	0.235196	0.169572
bootstrap	0.147021	0.153531
bootstrap	0.210024	0.173066
bootstrap	0.167628	0.202207
bootstrap	0.227787	0.112583
bootstrap	0.157057	0.0886039
bootstrap	0.174581	0.168245
bootstrap	0.265978	0.219084
bootstrap	0.192944	0.208652
bootstrap	0.189032	0.17837
bootstrap	0.248832	0.203457
bootstrap	0.181539	0.183464
bootstrap	0.209714	0.144436
bootstrap	0.144821	0.173196
bootstrap	0.101633	0.183546
bootstrap	0.159094	0.183337
bootstrap	0.179348	0.153083
bootstrap	0.0958614	0.0940354
bootstrap	0.211306	0.207911
bootstrap	0.139873	0.162838
bootstrap	0.149239	0.205659
bootstrap	0.139138	0.102569
bootstrap	0.14652	0.198364
bootstrap	0.161333	0.184996
bootstrap	0.111741	0.100681
bootstrap	0.164234	0.173022
bootstrap	0.143986	0.145758
bootstrap	0.157305	0.111765
bootstrap	0.136926	0.149849
bootstrap	0.124623	0.124231
bootstrap	0.175555	0.139406
bootstrap	0.140787	0.158255
bootstrap	0.14203	0.0975009
bootstrap	0.205555	0.196786
bootstrap	0.19295	0.188992
bootstrap	0.191614	0.173429
bootstrap	0.152243	0.12432
bootstrap	0.133866	0.122525
bootstrap	0.13695	0.129533
bootstrap	0.178191	0.190365
bootstrap	0.159101	0.172231
bootstrap	0.175936	0.103799
bootstrap	0.189633	0.176271
bootstrap	0.270252	0.170933
bootstrap	0.132357	0.205181
bootstrap	0.140269	0.128962
bootstrap	0.107227	0.0531647
bootstrap	0.210174	0.175952
bootstrap	0.12282	0.159378
bootstrap	0.115577	0.150283
bootstrap	0.167604	0.14842
bootstrap	0.205448	0.198259
bootstrap	0.116873	0.09689
bootstrap	0.11849	0.146262
bootstrap	0.198335	0.179763
bootstrap	0.176291	0.162352
bootstrap	0.178444	0.147121
bootstrap	0.21418	0.15858
bootstrap	0.147167	0.191044
bootstrap	0.178656	0.0756667
bootstrap	0.114693	0.164873
bootstrap	0.218739	0.229264
bootstrap	0.132419	0.139469
bootstrap	0.162525	0.200029
bootstrap	0.155195	0.189868
bootstrap	0.168146	0.165276
bootstrap	0.14799	0.169552
bootstrap	0.215054	0.199596
bootstrap	0.128352	0.125751
bootstrap	0.154037	0.111446
bootstrap	0.157331	0.206659
bootstrap	0.178926	0.149301
bootstrap	0.145988	0.199969
bootstrap	0.169077	0.123948
bootstrap	0.196639	0.20218
bootstrap	0.161728	0.166797
bootstrap	0.133952	0.162097
bootstrap	0.208597	0.125571
bootstrap	0.180579	0.191601
bootstrap	0.148736	0.0818027
bootstrap	0.184802	0.174237
bootstrap	0.0969834	0.161439
bootstrap	0.165281	0.214158
bootstrap	0.148469	0.18759
bootstrap	0.134365	0.146957
bootstrap	0.117932	0.121845
bootstrap	0.205578	0.199773
bootstrap	0.179714	0.170377
bootstrap	0.12923	0.119567
bootstrap	0.157678	0.178712
bootstrap	0.0898826	0.177273
bootstrap	0.185376	0.235199
bootstrap	0.155487	0.129887
bootstrap	0.200254	0.164489
bootstrap	0.177632	0.126741
bootstrap	0.173597	0.182716
bootstrap	0.119481	0.150262
bootstrap	0.174512	0.142727
bootstrap	0.226149	0.0941483
bootstrap	0.135953	0.126565
bootstrap	0.156896	0.115274
bootstrap	0.137631	0.147875
bootstrap	0.142874	0.0702144
bootstrap	0.116257	0.100316
bootstrap	0.243784	0.20474
bootstrap	0.151013	0.186623
bootstrap	0.172438	0.171934
bootstrap	0.174454	0.115152
bootstrap	0.220035	0.208238
bootstrap	0.126199	0.191162
bootstrap	0.174894	0.169129
bootstrap	0.17088	0.167931
bootstrap	0.263737	0.220849
bootstrap	0.176483	0.216184
bootstrap	0.153597	0.191745
bootstrap	0.117016	0.133011
bootstrap	0.159015	0.222883
bootstrap	0.202749	0.139657
bootstrap	0.213405	0.144308
bootstrap	0.159792	0.106305
bootstrap	0.168366	0.133048
bootstrap	0.164866	0.214901
bootstrap	0.202013	0.173962
bootstrap	0.170865	0.116098
bootstrap	0.204636	0.2151
bootstrap	0.131991	0.180105
bootstrap	0.169262	0.128468
bootstrap	0.124429	0.0717353
bootstrap	0.267847	0.174384
bootstrap	0.238988	0.274444
bootstrap	0.166439	0.12686
bootstrap	0.115578	0.150137
bootstrap	0.201223	0.178387
bootstrap	0.0785823	0.108867
bootstrap	0.118339	0.0847724
bootstrap	0.195417	0.12309
bootstrap	0.143813	0.131147
bootstrap	0.233072	0.215021
bootstrap	0.189867	0.182318
bootstrap	0.114531	0.134078
bootstrap	0.113439	0.13661
bootstrap	0.154995	0.196732
bootstrap	0.186219	0.178167
bootstrap	0.163095	0.129998
bootstrap	0.177947	0.166171
bootstrap	0.124506	0.187873
bootstrap	0.197826	0.160173
bootstrap	0.137145	0.108298
bootstrap	0.180666	0.15949
bootstrap	0.141687	0.178861
bootstrap	0.135305	0.153942
bootstrap	0.113826	0.10608
bootstrap	0.173514	0.21396
bootstrap	0.208761	0.20252
bootstrap	0.179501	0.216776
bootstrap	0.193923	0.137085
bootstrap	0.25751	0.2113
bootstrap	0.219786	0.172963
bootstrap	0.179972	0.104619
bootstrap	0.181515	0.18294
bootstrap	0.153282	0.144926
bootstrap	0.155914	0.124432
bootstrap	0.176895	0.132278
bootstrap	0.133859	0.0981204
bootstrap	0.174124	0.231616
bootstrap	0.16501	0.184112
bootstrap	0.193421	0.144165
bootstrap	0.0659049	0.125099
bootstrap	0.112795	0.185644
bootstrap	0.246731	0.168817
bootstrap	0.2221	0.207923
bootstrap	0.150709	0.138706
bootstrap	0.172954	0.103138
bootstrap	0.160097	0.109749
bootstrap	0.210424	0.205585
bootstrap	0.153411	0.156491
bootstrap	0.180898	0.191552
bootstrap	0.13739	0.125033
bootstrap	0.171294	0.167623
bootstrap	0.148077	0.122533
bootstrap	0.140891	0.111536
bootstrap	0.0643573	0.071104
bootstrap	0.172757	0.160875
bootstrap	0.156019	0.151018
bootstrap	0.218096	0.189152
bootstrap	0.173082	0.170208
bootstrap	0.189129	0.160506
bootstrap	0.164134	0.194085
bootstrap	0.154727	0.160262
bootstrap	0.00787492	0.0772176
bootstrap	0.223257	0.207924
bootstrap	0.168154	0.0883565
bootstrap	0.160159	0.121109
bootstrap	0.182629	0.225406
bootstrap	0.188413	0.184516
bootstrap	0.201463	0.171203
bootstrap	0.159057	0.190236
bootstrap	0.187422	0.188214
bootstrap	0.228281	0.162658
bootstrap	0.144604	0.21726
bootstrap	0.181882	0.166787
bootstrap	0.0814085	0.12229
bootstrap	0.125058	0.157225
bootstrap	0.154229	0.11979
bootstrap	0.12008	0.193017
bootstrap	0.116294	0.115915
bootstrap	0.226064	0.189754
bootstrap	0.212978	0.160012
bootstrap	0.187425	0.212943
bootstrap	0.253278	0.203059
bootstrap	0.124345	0.157197
bootstrap	0.161089	0.143533
bootstrap	0.122229	0.227607
bootstrap	0.192992	0.181428
bootstrap	0.158224	0.14638
bootstrap	0.183936	0.218064
bootstrap	0.187376	0.21542
bootstrap	0.158639	0.173687
bootstrap	0.117132	0.0773854
bootstrap	0.122724	0.137993
bootstrap	0.158481	0.119591
bootstrap	0.176513	0.154913
bootstrap	0.161542	0.161382
bootstrap	0.150153	0.159155
bootstrap	0.226089	0.243266
bootstrap	0.149837	0.10923
bootstrap	0.128708	0.134359
bootstrap	0.148082	0.119197
bootstrap	0.208523	0.199025
bootstrap	0.108976	0.134897
bootstrap	0.176381	0.210198
bootstrap	0.172639	0.230081
bootstrap	0.184589	0.222968
bootstrap	0.182947	0.279022
bootstrap	0.12483	0.194592
bootstrap	0.151227	0.173452
bootstrap	0.164706	0.166596
bootstrap	0.147075	0.2048
bootstrap	0.213116	0.161385
bootstrap	0.117301	0.149615
bootstrap	0.0898487	0.106668
bootstrap	0.1511	0.163755
bootstrap	0.191753	0.152719
bootstrap	0.160667	0.220116
bootstrap	0.176834	0.124617
bootstrap	0.149161	0.156117
bootstrap	0.220844	0.216292
bootstrap	0.134899	0.131118
bootstrap	0.214799	0.210773
bootstrap	0.154526	0.124646
bootstrap	0.13293	0.113959
bootstrap	0.211947	0.188135
bootstrap	0.192788	0.163879
bootstrap	0.17634	0.173255
bootstrap	0.17131	0.146896
bootstrap	0.175746	0.17461
bootstrap	0.174184	0.154878
bootstrap	0.166897	0.211726
bootstrap	0.191749	0.138022
bootstrap	0.148527	0.11376
bootstrap	0.183508	0.242235
bootstrap	0.208849	0.16378
bootstrap	0.175763	0.0876677
bootstrap	0.119045	0.0719626
bootstrap	0.150048	0.14402
bootstrap	0.17828	0.20821
bootstrap	0.174345	0.213602
bootstrap	0.215406	0.157571
bootstrap	0.193296	0.208075
bootstrap	0.236661	0.20864
bootstrap	0.145954	0.137001
bootstrap	0.164996	0.13439
bootstrap	0.218513	0.22169
bootstrap	0.238328	0.176808
bootstrap	0.211093	0.128707
bootstrap	0.201593	0.140397
bootstrap	0.159354	0.105401
bootstrap	0.152811	0.170268
bootstrap	0.251868	0.197569
bootstrap	0.243166	0.183397
bootstrap	0.188745	0.184678
bootstrap	0.161737	0.118188
bootstrap	0.172868	0.140464
bootstrap	0.147368	0.177634
bootstrap	0.18312	0.131777
bootstrap	0.120388	0.115269
bootstrap	0.154976	0.162427
bootstrap	0.144501	0.119975
bootstrap	0.1645	0.158216
bootstrap	0.0622052	0.0929387
bootstrap	0.104077	0.114307
bootstrap	0.209557	0.204306
bootstrap	0.201515	0.248603
bootstrap	0.152041	0.127149
bootstrap	0.174905	0.174227
bootstrap	0.15989	0.0890933
bootstrap	0.18705	0.159713
bootstrap	0.163428	0.198926
bootstrap	0.160371	0.121593
bootstrap	0.148177	0.195573
bootstrap	0.216121	0.150158
bootstrap	0.171821	0.164964
bootstrap	0.125845	0.167894
bootstrap	0.160913	0.200901
bootstrap	0.174361	0.137246
bootstrap	0.163456	0.201218
bootstrap	0.12629	0.209927
bootstrap	0.173454	0.216235
bootstrap	0.238592	0.185737
bootstrap	0.129407	0.122302
bootstrap	0.17738	0.139156
bootstrap	0.164556	0.216592
bootstrap	0.180646	0.209015
bootstrap	0.168916	0.144703
bootstrap	0.216811	0.15094
bootstrap	0.193542	0.170943
bootstrap	0.170464	0.143486
bootstrap	0.120956	0.215093
bootstrap	0.18046	0.132367
bootstrap	0.203977	0.182449
bootstrap	0.153838	0.134603
bootstrap	0.185139	0.1477
bootstrap	0.192749	0.146055
bootstrap	0.183214	0.173634
bootstrap	0.152128	0.124839
bootstrap	0.135377	0.0980211
bootstrap	0.112397	0.137
bootstrap	0.199997	0.152033
bootstrap	0.0696821	0.0961014
bootstrap	0.173665	0.172694
bootstrap	0.169271	0.201234
bootstrap	0.201054	0.126064
bootstrap	0.207685	0.204046
bootstrap	0.179713	0.210116
bootstrap	0.156157	0.188952
bootstrap	0.206259	0.205964
bootstrap	0.163681	0.162762
bootstrap	0.197966	0.157219
bootstrap	0.20178	0.159998
bootstrap	0.137298	0.108806
bootstrap	0.189577	0.146488
bootstrap	0.146326	0.146936
bootstrap	0.155132	0.121531
bootstrap	0.160223	0.160567
bootstrap	0.135261	0.218088
bootstrap	0.150131	0.102653
bootstrap	0.153088	0.196403
bootstrap	0.251495	0.244306
bootstrap	0.0996983	0.0971784
bootstrap	0.220801	0.200526
bootstrap	0.199713	0.24439
bootstrap	0.168403	0.146744
bootstrap	0.144359	0.156404
bootstrap	0.163139	0.134814
bootstrap	0.27159	0.275079
bootstrap	0.146521	0.185719
bootstrap	0.195981	0.12592
bootstrap	0.161666	0.265461
bootstrap	0.1853	0.202919
bootstrap	0.170858	0.204657
bootstrap	0.16579	0.162856
bootstrap	0.157386	0.130598
bootstrap	0.200483	0.138885
bootstrap	0.24062	0.244463
bootstrap	0.203344	0.122704
bootstrap	0.138666	0.182487
bootstrap	0.198049	0.200823
bootstrap	0.0674752	0.144066
bootstrap	0.190793	0.145305
bootstrap	0.199745	0.139753
bootstrap	0.160965	0.230994
bootstrap	0.242768	0.147958
bootstrap	0.131975	0.157658
bootstrap	0.160634	0.172669
bootstrap	0.140647	0.148823
bootstrap	0.165675	0.176319
bootstrap	0.153	0.130166
bootstrap	0.18036	0.193198
bootstrap	0.208984	0.211287
bootstrap	0.163624	0.208565
bootstrap	0.0828371	0.132731
bootstrap	0.190837	0.15018
bootstrap	0.156218	0.147536
bootstrap	0.146036	0.150537
bootstrap	0.178563	0.154314
bootstrap	0.155041	0.142032
bootstrap	0.169862	0.1915
bootstrap	0.20973	0.16212
bootstrap	0.098134	0.140918
bootstrap	0.114915	0.179426
bootstrap	0.220903	0.169105
bootstrap	0.186901	0.139538
bootstrap	0.231025	0.300065
bootstrap	0.146676	0.168763
bootstrap	0.208201	0.162044
bootstrap	0.160919	0.155915
bootstrap	0.160981	0.177878
bootstrap	0.213141	0.169813
bootstrap	0.173785	0.140944
bootstrap	0.133937	0.13822
bootstrap	0.170381	0.112067
bootstrap	0.137706	0.0828877
bootstrap	0.195134	0.158768
bootstrap	0.230685	0.180045
bootstrap	0.145486	0.155855
bootstrap	0.156644	0.147601
bootstrap	0.182075	0.148866
bootstrap	0.197056	0.145119
bootstrap	0.12327	0.109172
bootstrap	0.145564	0.16625
bootstrap	0.18928	0.171645
bootstrap	0.108846	0.119315
bootstrap	0.105707	0.121085
bootstrap	0.160912	0.196394
bootstrap	0.173623	0.106083
bootstrap	0.198886	0.273175
bootstrap	0.203426	0.207533
bootstrap	0.175962	0.200406
bootstrap	0.190169	0.182537
bootstrap	0.229762	0.212165
bootstrap	0.14451	0.174492
bootstrap	0.125381	0.0768497
bootstrap	0.0868957	0.133945
bootstrap	0.175477	0.113542
bootstrap	0.0751395	0.103287
bootstrap	0.173493	0.129672
bootstrap	0.12967	0.165121
bootstrap	0.199387	0.154809
bootstrap	0.17494	0.181694
bootstrap	0.126971	0.182967
bootstrap	0.1949	0.096515
bootstrap	0.125387	0.117069
bootstrap	0.200749	0.174579
bootstrap	0.222026	0.260626
bootstrap	0.129675	0.15932
bootstrap	0.119323	0.122028
bootstrap	0.183891	0.195772
bootstrap	0.194496	0.190786
bootstrap	0.124379	0.14151
bootstrap	0.187598	0.104249
bootstrap	0.183814	0.131908
bootstrap	0.234516	0.234932
bootstrap	0.168279	0.112685
bootstrap	0.176035	0.158651
bootstrap	0.145961	0.0965425
bootstrap	0.171481	0.136962
bootstrap	0.208953	0.176769
bootstrap	0.109094	0.147026
bootstrap	0.127729	0.127126
bootstrap	0.110193	0.224462
bootstrap	0.166633	0.13734
bootstrap	0.144099	0.198891
bootstrap	0.140333	0.126821
bootstrap	0.133886	0.0682172
bootstrap	0.160918	0.101033
bootstrap	0.152656	0.162138
bootstrap	0.176142	0.222228
bootstrap	0.155738	0.156927
bootstrap	0.140975	0.169901
bootstrap	0.188881	0.182422
bootstrap	0.0827847	0.255341
bootstrap	0.105829	0.121905
bootstrap	0.175824	0.211916
bootstrap	0.207982	0.235279
bootstrap	0.171899	0.194351
bootstrap	0.151443	0.165235
bootstrap	0.218868	0.187055
bootstrap	0.122397	0.143378
bootstrap	0.168029	0.201
bootstrap	0.150495	0.18464
bootstrap	0.13432	0.12765
bootstrap	0.165091	0.170747
bootstrap	0.175945	0.175815
bootstrap	0.189031	0.186431
bootstrap	0.101687	0.0967899
bootstrap	0.166425	0.153433
bootstrap	0.229375	0.205678
bootstrap	0.192381	0.221933
bootstrap	0.180746	0.167916
bootstrap	0.181702	0.188471
bootstrap	0.174537	0.154761
bootstrap	0.172117	0.122213
bootstrap	0.211366	0.128048
bootstrap	0.182444	0.142482
bootstrap	0.122103	0.177269
bootstrap	0.178334	0.141732
bootstrap	0.188853	0.217515
bootstrap	0.150757	0.152274
bootstrap	0.161626	0.140708
bootstrap	0.154611	0.139425
bootstrap	0.163327	0.129807
bootstrap	0.139711	0.170309
bootstrap	0.173367	0.168861
bootstrap	0.153635	0.17045
bootstrap	0.133016	0.143248
bootstrap	0.218394	0.142593
bootstrap	0.108574	0.149468
bootstrap	0.125705	0.121879
bootstrap	0.201505	0.213654
bootstrap	0.153041	0.186965
bootstrap	0.146132	0.127027
bootstrap	0.150724	0.17749
bootstrap	0.211839	0.136252
bootstrap	0.168049	0.205015
bootstrap	0.224158	0.196963
bootstrap	0.232701	0.195046
bootstrap	0.155664	0.16927
bootstrap	0.179542	0.189809
bootstrap	0.190035	0.223581
bootstrap	0.196394	0.222131
bootstrap	0.20466	0.140983
bootstrap	0.12364	0.141646
bootstrap	0.133108	0.163912
bootstrap	0.146453	0.124889
bootstrap	0.132154	0.121705
bootstrap	0.200561	0.179453
bootstrap	0.166246	0.147304
bootstrap	0.155118	0.102982
bootstrap	0.163263	0.196632
bootstrap	0.194506	0.150827
bootstrap	0.243331	0.154759
bootstrap	0.176701	0.215628
bootstrap	0.233609	0.202406
bootstrap	0.165878	0.179122
bootstrap	0.240107	0.183322
bootstrap	0.126356	0.12473
bootstrap	0.107477	0.157158
bootstrap	0.13411	0.197669
bootstrap	0.158426	0.189541
bootstrap	0.215185	0.204223
bootstrap	0.0666329	0.127617
bootstrap	0.250211	0.189525
bootstrap	0.20198	0.230368
bootstrap	0.163989	0.167238
bootstrap	0.0931252	0.0877567
bootstrap	0.13674	0.1385
bootstrap	0.188029	0.208081
bootstrap	0.140343	0.113285
bootstrap	0.229089	0.137727
bootstrap	0.195874	0.170476
bootstrap	0.159421	0.161171
bootstrap	0.144869	0.170925
bootstrap	0.226575	0.214168
bootstrap	0.133615	0.14066
bootstrap	0.150457	0.156719
bootstrap	0.190062	0.183766
bootstrap	0.162569	0.131842
bootstrap	0.219227	0.145531
bootstrap	0.174371	0.186489
bootstrap	0.190541	0.196105
bootstrap	0.224256	0.214219
bootstrap	0.124773	0.140197
bootstrap	0.164604	0.195699
bootstrap	0.0754824	0.124459
bootstrap	0.19579	0.189032
bootstrap	0.147866	0.167907
bootstrap	0.156152	0.158155
bootstrap	0.186472	0.156447
bootstrap	0.186689	0.214911
bootstrap	0.200473	0.135766
bootstrap	0.148484	0.11001
bootstrap	0.20141	0.191534
bootstrap	0.22948	0.201099
bootstrap	0.205119	0.167773
bootstrap	0.191026	0.161879
bootstrap	0.140121	0.0567728
bootstrap	0.129537	0.0885749
bootstrap	0.158405	0.139766
bootstrap	0.137257	0.0963872
bootstrap	0.171287	0.162895
bootstrap	0.118315	0.126682
bootstrap	0.113412	0.174201
bootstrap	0.168923	0.156275
bootstrap	0.175952	0.234835
bootstrap	0.192744	0.185744
bootstrap	0.17335	0.136775
bootstrap	0.197722	0.207533
bootstrap	0.148347	0.175559
bootstrap	0.154894	0.123927
bootstrap	0.109854	0.108547
bootstrap	0.0939283	0.143044
bootstrap	0.136168	0.192117
bootstrap	0.23167	0.182977
bootstrap	0.175102	0.21981
bootstrap	0.21881	0.0937788
bootstrap	0.158301	0.0437851
bootstrap	0.1653	0.13002
bootstrap	0.1376	0.17389
bootstrap	0.262062	0.199776
bootstrap	0.190022	0.130676
bootstrap	0.146694	0.180428
bootstrap	0.11059	0.0710082
bootstrap	0.185038	0.201452
bootstrap	0.147014	0.092062
bootstrap	0.112154	0.125911
bootstrap	0.195364	0.195607
bootstrap	0.168027	0.162329
bootstrap	0.188748	0.16421
bootstrap	0.159067	0.117003
bootstrap	0.162119	0.175233
bootstrap	0.240273	0.158908
bootstrap	0.200973	0.159489
bootstrap	0.234235	0.169421
bootstrap	0.159074	0.111659
bootstrap	0.165168	0.181559
bootstrap	0.170635	0.151074
bootstrap	0.197828	0.211497
bootstrap	0.209229	0.252617
bootstrap	0.178943	0.133683
bootstrap	0.17115	0.214618
bootstrap	0.150316	0.217999
bootstrap	0.190341	0.146859
bootstrap	0.210882	0.253269
bootstrap	0.16411	0.152254
bootstrap	0.157927	0.150955
bootstrap	0.183219	0.138182
bootstrap	0.169275	0.116136
bootstrap	0.120574	0.136467
bootstrap	0.142252	0.158819
bootstrap	0.238383	0.193421
bootstrap	0.131309	0.135606
bootstrap	0.221639	0.190824
bootstrap	0.157772	0.141025
bootstrap	0.100582	0.086668
bootstrap	0.211374	0.216338
bootstrap	0.203833	0.214314
bootstrap	0.238731	0.162446
bootstrap	0.134625	0.152903
bootstrap	0.19282	0.114014
bootstrap	0.13514	0.215528
bootstrap	0.203643	0.138588
bootstrap	0.198987	0.10516
bootstrap	0.180602	0.190672
bootstrap	0.142825	0.196546
bootstrap	0.164596	0.12671
bootstrap	0.168322	0.227275
bootstrap	0.189797	0.150453
bootstrap	0.173152	0.127767
bootstrap	0.16784	0.178285
bootstrap	0.11606	0.18539
bootstrap	0.180941	0.145989
bootstrap	0.230644	0.13801
bootstrap	0.198046	0.169881
bootstrap	0.152255	0.162561
bootstrap	0.160938	0.120709
bootstrap	0.193688	0.130222
bootstrap	0.197501	0.219484
bootstrap	0.210873	0.212334
bootstrap	0.145351	0.125218
bootstrap	0.147188	0.152144
bootstrap	0.0661529	0.102704
bootstrap	0.147106	0.205867
bootstrap	0.140664	0.16529
bootstrap	0.154149	0.181538
bootstrap	0.0882535	0.220054
bootstrap	0.185555	0.232896
bootstrap	0.212687	0.123654
bootstrap	0.186482	0.117497
bootstrap	0.128812	0.160096
bootstrap	0.209572	0.16671
bootstrap	0.188018	0.243349
bootstrap	0.197015	0.165511
bootstrap	0.188711	0.152206
bootstrap	0.179265	0.115834
bootstrap	0.183901	0.147291
bootstrap	0.0810113	0.11853
bootstrap	0.144857	0.123888
bootstrap	0.201092	0.182171
bootstrap	0.19274	0.169799
bootstrap	0.181238	0.197336
bootstrap	0.160288	0.166999
bootstrap	0.164337	0.148097
bootstrap	0.207282	0.221051
bootstrap	0.137015	0.169647
bootstrap	0.181591	0.181152
bootstrap	0.148321	0.184736
bootstrap	0.125401	0.163477
bootstrap	0.150483	0.103985
bootstrap	0.125019	0.147755
bootstrap	0.244466	0.213208
bootstrap	0.163936	0.209074
bootstrap	0.141176	0.0761836
bootstrap	0.13118	0.108741
bootstrap	0.203392	0.244554
bootstrap	0.214846	0.0890469
bootstrap	0.165471	0.159836
bootstrap	0.20138	0.193015
bootstrap	0.170731	0.121269
bootstrap	0.187754	0.14862
bootstrap	0.152622	0.125092
bootstrap	0.172105	0.142524
bootstrap	0.175868	0.19672
bootstrap	0.225219	0.185656
bootstrap	0.124069	0.0980886
bootstrap	0.182537	0.207268
bootstrap	0.138877	0.108691
bootstrap	0.161346	0.114126
bootstrap	0.220597	0.137793
bootstrap	0.218279	0.221701
bootstrap	0.18009	0.136366
bootstrap	0.125112	0.225302
bootstrap	0.202469	0.155505
bootstrap	0.147464	0.162464
bootstrap	0.0922837	0.106997
bootstrap	0.239685	0.222903
bootstrap	0.113147	0.149589
bootstrap	0.106609	0.20168
bootstrap	0.151483	0.152744
bootstrap	0.180874	0.201396
bootstrap	0.100076	0.121508
bootstrap	0.154314	0.163182
bootstrap	0.200743	0.134132
bootstrap	0.145744	0.0788402
bootstrap	0.12731	0.139224
bootstrap	0.13918	0.140319
bootstrap	0.188661	0.208699
bootstrap	0.213389	0.148022
bootstrap	0.0948925	0.157965
bootstrap	0.108436	0.120288
bootstrap	0.138881	0.165212
bootstrap	0.187098	0.176327
bootstrap	0.179838	0.121373
bootstrap	0.17971	0.20523
bootstrap	0.152851	0.268049
bootstrap	0.15263	0.231201
bootstrap	0.198641	0.122233
bootstrap	0.213231	0.210304
bootstrap	0.185979	0.163294
bootstrap	0.128724	0.16794
bootstrap	0.155733	0.13924
bootstrap	0.215758	0.207441
bootstrap	0.18058	0.17632
bootstrap	0.155904	0.114414
bootstrap	0.149324	0.155213
bootstrap	0.122436	0.143651
bootstrap	0.126166	0.107958
bootstrap	0.159276	0.154496
bootstrap	0.225869	0.14377
bootstrap	0.206581	0.128986
bootstrap	0.165737	0.0897397
bootstrap	0.0637082	0.100426
bootstrap	0.168661	0.157522
bootstrap	0.14201	0.188559
bootstrap	0.1604	0.164895
bootstrap	0.112254	0.0933785
bootstrap	0.191009	0.113362
bootstrap	0.164581	0.16255
bootstrap	0.0945099	0.158406
bootstrap	0.193486	0.155576
bootstrap	0.164095	0.183357
bootstrap	0.132251	0.23273
bootstrap	0.151366	0.136615
bootstrap	0.124574	0.147557
bootstrap	0.157308	0.10807
bootstrap	0.151883	0.146996
bootstrap	0.150954	0.136435
bootstrap	0.079697	0.155141
bootstrap	0.135373	0.0929581
bootstrap	0.123028	0.157479
bootstrap	0.114037	0.122927
bootstrap	0.182726	0.203044
bootstrap	0.162772	0.139254
bootstrap	0.231973	0.135749
bootstrap	0.210502	0.208625
bootstrap	0.158815	0.133438
bootstrap	0.212875	0.195447
bootstrap	0.146747	0.230749
bootstrap	0.126636	0.16769
bootstrap	0.187613	0.172881
bootstrap	0.196505	0.230092
bootstrap	0.170051	0.149602
bootstrap	0.179716	0.219113
bootstrap	0.217053	0.208229
bootstrap	0.195249	0.0733573
bootstrap	0.134493	0.133134
bootstrap	0.1987	0.183875
bootstrap	0.133266	0.109629
bootstrap	0.173744	0.10431
bootstrap	0.185158	0.15229
bootstrap	0.105794	0.153109
bootstrap	0.214303	0.199241
bootstrap	0.166469	0.138154
bootstrap	0.215927	0.204212
bootstrap	0.194648	0.179716
bootstrap	0.176298	0.15829
bootstrap	0.219974	0.220503
bootstrap	0.154341	0.162382
bootstrap	0.161616	0.0457901
bootstrap	0.153927	0.120195
bootstrap	0.142009	0.150028
bootstrap	0.221358	0.152934
bootstrap	0.175721	0.0850274
bootstrap	0.146862	0.144287
bootstrap	0.188224	0.149502
bootstrap	0.199482	0.194183
bootstrap	0.112038	0.144067
bootstrap	0.156701	0.151077
bootstrap	0.149873	0.150037
bootstrap	0.143355	0.162818
bootstrap	0.169133	0.141297
bootstrap	0.108268	0.0625073
bootstrap	0.153406	0.147904
bootstrap	0.151664	0.176071
bootstrap	0.191125	0.249161
bootstrap	0.177285	0.181873
bootstrap	0.183198	0.194903
bootstrap	0.206235	0.202241
bootstrap	0.160187	0.174122
bootstrap	0.183292	0.161873
bootstrap	0.166325	0.177943
bootstrap	0.183101	0.194574
bootstrap	0.154664	0.193397
bootstrap	0.128496	0.11317
bootstrap	0.160217	0.109526
bootstrap	0.224415	0.20188
bootstrap	0.165406	0.159346
bootstrap	0.149655	0.195859
bootstrap	0.202002	0.202611
bootstrap	0.170758	0.164859
bootstrap	0.140948	0.154726
bootstrap	0.177194	0.181999
bootstrap	0.190345	0.179022
bootstrap	0.0997122	0.128397
bootstrap	0.11449	0.149048
bootstrap	0.2002	0.21018
bootstrap	0.18287	0.178433
bootstrap	0.214968	0.126522
bootstrap	0.211118	0.194655
bootstrap	0.187427	0.110169
bootstrap	0.182892	0.143088
bootstrap	0.177515	0.146787
bootstrap	0.136974	0.101955
bootstrap	0.192249	0.148031
bootstrap	0.151756	0.0803023
bootstrap	0.16064	0.172146
bootstrap	0.0928922	0.140811
bootstrap	0.157132	0.128843
bootstrap	0.239294	0.213737
bootstrap	0.217041	0.198076
bootstrap	0.236794	0.161294
bootstrap	0.159451	0.182206
bootstrap	0.12746	0.127891
bootstrap	0.124372	0.127497
bootstrap	0.212843	0.150791
bootstrap	0.166165	0.19742
bootstrap	0.199265	0.179565
bootstrap	0.163759	0.135133
bootstrap	0.15946	0.151488
bootstrap	0.159193	0.156218
bootstrap	0.138204	0.141264
bootstrap	0.070466	0.147754
bootstrap	0.22851	0.161458
bootstrap	0.164842	0.137217
bootstrap	0.160255	0.0679281
bootstrap	0.177511	0.215724
bootstrap	0.170993	0.178465
bootstrap	0.176163	0.150389
bootstrap	0.0982026	0.170136
bootstrap	0.237858	0.192476
bootstrap	0.167339	0.216387
bootstrap	0.141239	0.19905
bootstrap	0.206363	0.236713
bootstrap	0.0723799	0.105525
bootstrap	0.223535	0.16809
bootstrap	0.171591	0.182857
bootstrap	0.21409	0.196709
bootstrap	0.164713	0.139365
bootstrap	0.194083	0.246247
bootstrap	0.205911	0.210234
bootstrap	0.122928	0.137597
bootstrap	0.178996	0.154536
bootstrap	0.110147	0.152255
bootstrap	0.144967	0.154411
bootstrap	0.131302	0.125724
bootstrap	0.204531	0.219265
bootstrap	0.261888	0.168822
bootstrap	0.0811947	0.104432
bootstrap	0.145223	0.132141
bootstrap	0.213287	0.149421
bootstrap	0.204029	0.22825
bootstrap	0.183737	0.275535
bootstrap	0.160433	0.115333
bootstrap	0.17052	0.23349
bootstrap	0.106127	0.181389
bootstrap	0.164433	0.15792
bootstrap	0.173006	0.220719
bootstrap	0.1946	0.217492
bootstrap	0.176726	0.186882
bootstrap	0.158854	0.141718
bootstrap	0.203314	0.178294
bootstrap	0.188624	0.156187
bootstrap	0.109796	0.18373
bootstrap	0.147348	0.189982
bootstrap	0.198432	0.17272
bootstrap	0.141972	0.166623
bootstrap	0.159905	0.223358
bootstrap	0.109192	0.12623
bootstrap	0.219601	0.184741
bootstrap	0.203762	0.199794
bootstrap	0.155851	0.120785
bootstrap	0.157659	0.219618
bootstrap	0.218432	0.183388
bootstrap	0.137621	0.17222
bootstrap	0.115697	0.124352
bootstrap	0.144132	0.117423
bootstrap	0.19295	0.121488
bootstrap	0.187639	0.180233
bootstrap	0.141215	0.153912
bootstrap	0.135858	0.185376
bootstrap	0.0953372	0.108068
bootstrap	0.19008	0.214897
bootstrap	0.189796	0.147263
bootstrap	0.22842	0.178039
bootstrap	0.152451	0.15934
bootstrap	0.182491	0.24262
bootstrap	0.0933086	0.167014
bootstrap	0.157564	0.101462
bootstrap	0.109642	0.149009
bootstrap	0.206534	0.276609
bootstrap	0.173248	0.202394
bootstrap	0.21017	0.164505
bootstrap	0.18617	0.228346
bootstrap	0.162761	0.139346
bootstrap	0.177639	0.13016
bootstrap	0.19236	0.159577
bootstrap	0.190211	0.179521
bootstrap	0.166047	0.131946
bootstrap	0.152486	0.205747
bootstrap	0.190248	0.184497
bootstrap	0.224847	0.175293
bootstrap	0.216174	0.134075
bootstrap	0.161892	0.145534
bootstrap	0.123797	0.174857
bootstrap	0.155266	0.136191
bootstrap	0.176662	0.204423
bootstrap	0.123102	0.0460102
bootstrap	0.193708	0.140021
bootstrap	0.178096	0.15052
bootstrap	0.254613	0.174799
bootstrap	0.0735897	0.112858
bootstrap	0.105307	0.169595
bootstrap	0.186808	0.213372
bootstrap	0.162068	0.124097
bootstrap	0.180092	0.15483
bootstrap	0.157294	0.140899
bootstrap	0.192824	0.15459
bootstrap	0.204438	0.168664
bootstrap	0.164576	0.160325
bootstrap	0.143407	0.146102
bootstrap	0.159379	0.180103
bootstrap	0.0842138	0.134223
bootstrap	0.213239	0.103364
bootstrap	0.150916	0.167547
bootstrap	0.121684	0.121124
bootstrap	0.164824	0.136358
bootstrap	0.192165	0.20176
bootstrap	0.147483	0.111167
bootstrap	0.18352	0.170951
bootstrap	0.185708	0.0729033
bootstrap	0.154042	0.152087
bootstrap	0.0866663	0.121137
bootstrap	0.174674	0.113343
bootstrap	0.143799	0.242326
bootstrap	0.159982	0.140866
bootstrap	0.156594	0.246845
bootstrap	0.149977	0.141452
bootstrap	0.185174	0.116901
bootstrap	0.179059	0.205419
bootstrap	0.222195	0.146845
bootstrap	0.149033	0.113949
bootstrap	0.16947	0.151432
bootstrap	0.132654	0.116993
bootstrap	0.180113	0.171277
bootstrap	0.264065	0.216242
bootstrap	0.148413	0.185245
bootstrap	0.145856	0.165859
bootstrap	0.208417	0.214205
bootstrap	0.20561	0.235456
bootstrap	0.129639	0.146469
bootstrap	0.168424	0.149299
bootstrap	0.153552	0.163244
bootstrap	0.186489	0.172993
bootstrap	0.135337	0.161561
bootstrap	0.209937	0.177805
bootstrap	0.189759	0.1319
bootstrap	0.181872	0.215363
bootstrap	0.133375	0.109139
bootstrap	0.178144	0.149413
bootstrap	0.185267	0.108293
bootstrap	0.197375	0.173172
bootstrap	0.191418	0.166547
bootstrap	0.14228	0.149101
bootstrap	0.156816	0.195608
bootstrap	0.213939	0.197464
bootstrap	0.144955	0.118851
bootstrap	0.215715	0.14729
bootstrap	0.147049	0.142367
bootstrap	0.154362	0.113598
bootstrap	0.148321	0.214751
bootstrap	0.0599689	0.100519
bootstrap	0.132181	0.189419
bootstrap	0.0809403	0.135411
bootstrap	0.184475	0.202297
bootstrap	0.171006	0.210879
bootstrap	0.262132	0.177708
bootstrap	0.146171	0.147546
bootstrap	0.190817	0.268365
bootstrap	0.134218	0.115347
bootstrap	0.175439	0.152474
bootstrap	0.177193	0.188682
bootstrap	0.0933734	0.132141
bootstrap	0.117832	0.153264
bootstrap	0.145777	0.111432
bootstrap	0.175739	0.152569
bootstrap	0.168864	0.146873
bootstrap	0.224615	0.178659
bootstrap	0.183889	0.170351
bootstrap	0.0912825	0.150411
bootstrap	0.18389	0.109231
bootstrap	0.212567	0.13965
bootstrap	0.214404	0.19287
bootstrap	0.154481	0.136903
bootstrap	0.197706	0.153582
bootstrap	0.122132	0.133762
bootstrap	0.12262	0.124522
bootstrap	0.23824	0.205852
bootstrap	0.203324	0.221612
bootstrap	0.227481	0.213124
bootstrap	0.235566	0.185465
bootstrap	0.0927017	0.123094
bootstrap	0.254941	0.137604
bootstrap	0.165845	0.163567
bootstrap	0.179661	0.162538
bootstrap	0.119097	0.178802
bootstrap	0.14844	0.197008
bootstrap	0.116154	0.101208
bootstrap	0.189144	0.139949
bootstrap	0.213015	0.152545
bootstrap	0.152553	0.135702
bootstrap	0.120966	0.0993839
bootstrap	0.177075	0.202164
bootstrap	0.12255	0.143348
bootstrap	0.136047	0.148424
bootstrap	0.0789583	0.105841
bootstrap	0.17026	0.109813
bootstrap	0.213759	0.168336
bootstrap	0.144195	0.195904
bootstrap	0.194357	0.16938
bootstrap	0.144951	0.0823146
bootstrap	0.14794	0.180319
bootstrap	0.124474	0.121616
bootstrap	0.155784	0.157595
bootstrap	0.126263	0.124624
bootstrap	0.152412	0.133791
bootstrap	0.137787	0.12651
bootstrap	0.188485	0.141633
bootstrap	0.20028	0.140624
bootstrap	0.233817	0.116194
bootstrap	0.172046	0.19477
bootstrap	0.170039	0.200375
bootstrap	0.1803	0.158499
bootstrap	0.187373	0.144301
bootstrap	0.0856597	0.175388
bootstrap	0.20662	0.130092
bootstrap	0.177152	0.195364
bootstrap	0.188	0.160817
bootstrap	0.182794	0.190031
bootstrap	0.204565	0.169075
bootstrap	0.172995	0.1852
bootstrap	0.196131	0.160231
bootstrap	0.15312	0.17626
bootstrap	0.118615	0.0940089
bootstrap	0.200972	0.200531
bootstrap	0.174207	0.16883
bootstrap	0.160832	0.16027
bootstrap	0.165912	0.0752001
bootstrap	0.132597	0.19092
bootstrap	0.16687	0.218863
bootstrap	0.20204	0.183188
bootstrap	0.104552	0.149861
bootstrap	0.217961	0.179652
bootstrap	0.223063	0.181477
bootstrap	0.147976	0.203302
bootstrap	0.177819	0.164577
bootstrap	0.209318	0.134988
bootstrap	0.190027	0.16509
bootstrap	0.216492	0.228903
bootstrap	0.118574	0.160352
bootstrap	0.126708	0.132371
bootstrap	0.227381	0.219336
bootstrap	0.141842	0.143213
bootstrap	0.162561	0.153939
bootstrap	0.20844	0.205395
bootstrap	0.194369	0.154314
bootstrap	0.177692	0.201565
bootstrap	0.210557	0.151933
bootstrap	0.100287	0.135784
bootstrap	0.190053	0.128677
bootstrap	0.191812	0.184321
bootstrap	0.158135	0.218931
bootstrap	0.217513	0.117214
bootstrap	0.161637	0.184971
bootstrap	0.158362	0.199831
bootstrap	0.127096	0.128136
bootstrap	0.127083	0.198218
bootstrap	0.145781	0.139511
bootstrap	0.146197	0.149122
bootstrap	0.144594	0.191776
bootstrap	0.213374	0.203864
bootstrap	0.166032	0.0916623
bootstrap	0.191191	0.133756
bootstrap	0.157504	0.188768
bootstrap	0.173827	0.169309
bootstrap	0.153523	0.143263
bootstrap	0.167823	0.196892
bootstrap	0.168832	0.12699
bootstrap	0.179855	0.151793
bootstrap	0.148602	0.142356
bootstrap	0.11737	0.188283
bootstrap	0.212241	0.260299
bootstrap	0.200321	0.169848
bootstrap	0.111073	0.0885815
bootstrap	0.185489	0.171786
bootstrap	0.169552	0.150376
bootstrap	0.124405	0.18422
bootstrap	0.172754	0.140164
bootstrap	0.149203	0.157215
bootstrap	0.150601	0.121584
bootstrap	0.0763071	0.178492
bootstrap	0.195392	0.195152
bootstrap	0.122002	0.0691616
bootstrap	0.240316	0.196927
bootstrap	0.198053	0.173271
bootstrap	0.132019	0.125563
bootstrap	0.17753	0.215202
bootstrap	0.228666	0.152674
bootstrap	0.102987	0.115962
bootstrap	0.16052	0.207408
bootstrap	0.123802	0.178482
bootstrap	0.0827549	0.138885
bootstrap	0.191048	0.143887
bootstrap	0.195524	0.131382
bootstrap	0.121971	0.198196
bootstrap	0.246623	0.171459
bootstrap	0.0944979	0.120245
bootstrap	0.130008	0.150839
bootstrap	0.179389	0.182405
bootstrap	0.135591	0.218037
bootstrap	0.178638	0.125939
bootstrap	0.159239	0.115692
bootstrap	0.175959	0.153838
bootstrap	0.120436	0.107323
bootstrap	0.12258	0.165098
bootstrap	0.16726	0.201957
bootstrap	0.135609	0.157382
bootstrap	0.219262	0.139854
bootstrap	0.113733	0.221251
bootstrap	0.1504	0.120646
bootstrap	0.201021	0.222596
bootstrap	0.205826	0.123626
bootstrap	0.153365	0.0929489
bootstrap	0.176922	0.218775
bootstrap	0.100035	0.12081
bootstrap	0.129916	0.145801
bootstrap	0.106339	0.143099
bootstrap	0.230068	0.240368
bootstrap	0.183475	0.167217
bootstrap	0.226759	0.148398
bootstrap	0.189688	0.243469
bootstrap	0.159238	0.129798
bootstrap	0.143536	0.121212
bootstrap	0.222386	0.18675
bootstrap	0.182326	0.157115
bootstrap	0.16005	0.184988
bootstrap	0.229955	0.221776
bootstrap	0.214266	0.193407
bootstrap	0.234378	0.196365
bootstrap	0.133825	0.112749
bootstrap	0.142074	0.100166
bootstrap	0.138957	0.190091
bootstrap	0.149323	0.0861535
bootstrap	0.213416	0.189451
bootstrap	0.123007	0.165482
bootstrap	0.190689	0.176697
bootstrap	0.178679	0.154666
bootstrap	0.174688	0.159887
bootstrap	0.0978179	0.178418
bootstrap	0.176105	0.158735
bootstrap	0.156466	0.166481
bootstrap	0.192463	0.107618
bootstrap	0.146937	0.126086
bootstrap	0.144033	0.182834
bootstrap	0.139498	0.17536
bootstrap	0.241184	0.138229
bootstrap	0.164549	0.130542
bootstrap	0.143905	0.183792
bootstrap	0.190867	0.207971
bootstrap	0.17645	0.155693
bootstrap	0.269286	0.163754
bootstrap	0.115714	0.0944545
bootstrap	0.160757	0.162045
bootstrap	0.235016	0.254065
bootstrap	0.167546	0.124886
bootstrap	0.139578	0.163968
bootstrap	0.167814	0.133295
bootstrap	0.204684	0.173774
bootstrap	0.150997	0.185499
bootstrap	0.0775469	0.221509
bootstrap	0.0469914	0.127443
bootstrap	0.158129	0.0967674
bootstrap	0.176568	0.165582
bootstrap	0.165199	0.142505
bootstrap	0.0700508	0.11336
bootstrap	0.196895	0.148929
bootstrap	0.248532	0.168766
bootstrap	0.158673	0.170382
bootstrap	0.186858	0.153805
bootstrap	0.0343188	0.122768
bootstrap	0.190021	0.222896
bootstrap	0.184932	0.193094
bootstrap	0.137598	0.198468
bootstrap	0.176178	0.200235
bootstrap	0.208193	0.162423
bootstrap	0.14851	0.145118
bootstrap	0.115945	0.12769
bootstrap	0.182696	0.205495
bootstrap	0.140093	0.11216
bootstrap	0.108684	0.155922
bootstrap	0.209946	0.151189
bootstrap	0.144866	0.108686
bootstrap	0.129786	0.111501
bootstrap	0.180133	0.152902
bootstrap	0.139582	0.203355
bootstrap	0.125685	0.145962
bootstrap	0.0267155	0.106381
bootstrap	0.139457	0.160355
bootstrap	0.224692	0.217983
bootstrap	0.104643	0.114843
bootstrap	0.125118	0.182077
bootstrap	0.171726	0.106889
bootstrap	0.168384	0.140814
bootstrap	0.176444	0.183342
bootstrap	0.113037	0.156601
bootstrap	0.133267	0.138629
bootstrap	0.219358	0.213678
bootstrap	0.199474	0.172505
bootstrap	0.172893	0.171136
bootstrap	0.218853	0.170067
bootstrap	0.17558	0.0975708
bootstrap	0.241409	0.198209
bootstrap	0.275647	0.213617
bootstrap	0.164568	0.146272
bootstrap	0.0927067	0.124921
bootstrap	0.218776	0.203882
bootstrap	0.148002	0.194008
bootstrap	0.163149	0.19619
bootstrap	0.145344	0.179321
bootstrap	0.156824	0.136791
bootstrap	0.195665	0.20601
bootstrap	0.170167	0.194224
bootstrap	0.164282	0.164579
bootstrap	0.236162	0.231537
bootstrap	0.150008	0.143826
bootstrap	0.200606	0.201166
bootstrap	0.189505	0.163162
bootstrap	0.199904	0.16472
bootstrap	0.133038	0.149643
bootstrap	0.143631	0.122106
bootstrap	0.148006	0.132406
bootstrap	0.175991	0.186049
bootstrap	0.179012	0.14145
bootstrap	0.150876	0.112778
bootstrap	0.161644	0.102699
bootstrap	0.163221	0.178246
bootstrap	0.142368	0.175634
bootstrap	0.118683	0.14942
bootstrap	0.180045	0.177765
bootstrap	0.118756	0.233746
bootstrap	0.254099	0.256312
bootstrap	0.187654	0.166771
bootstrap	0.174331	0.199209
bootstrap	0.0881967	0.108898
bootstrap	0.101838	0.167504
bootstrap	0.178318	0.140523
bootstrap	0.182298	0.210355
bootstrap	0.229944	0.255444
bootstrap	0.189351	0.193738
bootstrap	0.203736	0.186398
bootstrap	0.166716	0.151781
bootstrap	0.185143	0.187734
bootstrap	0.139643	0.15106
bootstrap	0.126245	0.176718
bootstrap	0.204786	0.205488
bootstrap	0.198159	0.20941
bootstrap	0.120732	0.154994
bootstrap	0.142396	0.150276
bootstrap	0.217615	0.256204
bootstrap	0.162922	0.0928419
bootstrap	0.25482	0.191659
bootstrap	0.136005	0.0407142
bootstrap	0.223708	0.208332
bootstrap	0.21493	0.225226
bootstrap	0.16766	0.180301
bootstrap	0.195954	0.0913118
bootstrap	0.255935	0.157026
bootstrap	0.181841	0.168604
bootstrap	0.143323	0.110661
bootstrap	0.154196	0.085024
bootstrap	0.111098	0.147904
bootstrap	0.217402	0.149176
bootstrap	0.135901	0.101312
bootstrap	0.120591	0.156766
bootstrap	0.222355	0.197906
bootstrap	0.16142	0.174491
bootstrap	0.130297	0.12984
bootstrap	0.158057	0.166545
bootstrap	0.113697	0.160612
bootstrap	0.16569	0.168704
bootstrap	0.144668	0.124114
bootstrap	0.209806	0.160837
bootstrap	0.114986	0.111815
bootstrap	0.190608	0.139228
bootstrap	0.140116	0.122766
bootstrap	0.113608	0.146143
bootstrap	0.167998	0.228289
bootstrap	0.218513	0.240422
bootstrap	0.18353	0.163316
bootstrap	0.160294	0.0853529
bootstrap	0.191313	0.114525
bootstrap	0.186916	0.169507
bootstrap	0.143211	0.209222
bootstrap	0.212578	0.108849
bootstrap	0.144231	0.130844
bootstrap	0.220045	0.232201
bootstrap	0.16827	0.189082
bootstrap	0.176082	0.186702
bootstrap	0.162514	0.120098
bootstrap	0.218298	0.23033
bootstrap	0.131213	0.147919
bootstrap	0.181538	0.175986
bootstrap	0.153169	0.106641
bootstrap	0.205104	0.233947
bootstrap	0.130243	0.149758
bootstrap	0.165537	0.178939
bootstrap	0.20231	0.149107
bootstrap	0.233418	0.152932
bootstrap	0.132354	0.155353
bootstrap	0.165205	0.159198
bootstrap	0.133543	0.18466
bootstrap	0.208564	0.146737
bootstrap	0.185366	0.188678
bootstrap	0.226397	0.0891289
bootstrap	0.169013	0.176758
bootstrap	0.171445	0.145618
bootstrap	0.231517	0.189161
bootstrap	0.107767	0.153625
bootstrap	0.168284	0.210884
bootstrap	0.230622	0.205069
bootstrap	0.12811	0.147761
bootstrap	0.216353	0.260608
bootstrap	0.183172	0.182802
bootstrap	0.170312	0.211036
bootstrap	0.175641	0.202776
bootstrap	0.177625	0.199996
bootstrap	0.173714	0.155548
bootstrap	0.164821	0.0938122
bootstrap	0.123787	0.183041
bootstrap	0.187035	0.203847
bootstrap	0.0985667	0.0760462
bootstrap	0.18141	0.218955
bootstrap	0.187342	0.136654
bootstrap	0.127329	0.132089
bootstrap	0.158541	0.201723
bootstrap	0.157494	0.0952209
bootstrap	0.194884	0.203687
bootstrap	0.181568	0.18154
bootstrap	0.146956	0.0973891
bootstrap	0.21471	0.216938
bootstrap	0.206373	0.22262
bootstrap	0.199365	0.21494
bootstrap	0.134397	0.148084
bootstrap	0.0922492	0.088228
bootstrap	0.177697	0.209047
bootstrap	0.12182	0.116484
bootstrap	0.196262	0.246115
bootstrap	0.183015	0.127698
bootstrap	0.255531	0.203064
bootstrap	0.19111	0.148651
bootstrap	0.134726	0.120504
bootstrap	0.145284	0.142083
bootstrap	0.220115	0.210849
bootstrap	0.132878	0.21136
bootstrap	0.181969	0.141204
bootstrap	0.192107	0.175855
bootstrap	0.110889	0.162573
bootstrap	0.163184	0.187828
bootstrap	0.210373	0.163988
bootstrap	0.155272	0.139676
bootstrap	0.195264	0.165005
bootstrap	0.180932	0.20719
bootstrap	0.166445	0.180992
bootstrap	0.137164	0.130481
bootstrap	0.150792	0.167241
bootstrap	0.195455	0.227238
bootstrap	0.20794	0.19899
bootstrap	0.194974	0.149871
bootstrap	0.163803	0.144031
bootstrap	0.137032	0.19852
bootstrap	0.230416	0.213177
bootstrap	0.240781	0.134962
bootstrap	0.223515	0.193616
bootstrap	0.174293	0.135204
bootstrap	0.181295	0.105221
bootstrap	0.250988	0.194147
bootstrap	0.141115	0.127206
bootstrap	0.125092	0.175404
bootstrap	0.22812	0.229377
bootstrap	0.117682	0.190417
bootstrap	0.124307	0.104395
bootstrap	0.205916	0.188671
bootstrap	0.136135	0.172436
bootstrap	0.163058	0.144874
bootstrap	0.135469	0.140693
bootstrap	0.207834	0.187889
bootstrap	0.194754	0.189336
bootstrap	0.15731	0.11777
bootstrap	0.202843	0.251694
bootstrap	0.180949	0.17711
bootstrap	0.127632	0.189762
bootstrap	0.120938	0.123655
bootstrap	0.121321	0.219637
bootstrap	0.244039	0.133384
bootstrap	0.20764	0.141755
bootstrap	0.243404	0.19125
bootstrap	0.178001	0.199098
bootstrap	0.144177	0.153165
bootstrap	0.198963	0.15622
bootstrap	0.209473	0.151479
bootstrap	0.214166	0.174395
bootstrap	0.0993477	0.122013
bootstrap	0.167482	0.0824602
bootstrap	0.181972	0.101158
bootstrap	0.221297	0.139353
bootstrap	0.156768	0.115035
bootstrap	0.157945	0.111921
bootstrap	0.239349	0.192073
bootstrap	0.116348	0.102867
bootstrap	0.136512	0.159341
bootstrap	0.164869	0.151543
bootstrap	0.159259	0.130303
bootstrap	0.162656	0.131739
bootstrap	0.174295	0.118731
bootstrap	0.2153	0.147335
bootstrap	0.159365	0.16766
bootstrap	0.136074	0.111983
bootstrap	0.0807478	0.0625593
bootstrap	0.124039	0.147311
bootstrap	0.228995	0.210629
bootstrap	0.142254	0.142765
bootstrap	0.191385	0.0985351
bootstrap	0.126328	0.142794
bootstrap	0.181959	0.183094
bootstrap	0.149311	0.186094
bootstrap	0.152416	0.146744
bootstrap	0.104976	0.215435
bootstrap	0.112297	0.119375
bootstrap	0.117072	0.0935214
bootstrap	0.156543	0.148332
bootstrap	0.177883	0.126508
bootstrap	0.193174	0.168522
bootstrap	0.204881	0.169403
bootstrap	0.130327	0.0940455
bootstrap	0.123795	0.187784
bootstrap	0.117189	0.0951059
bootstrap	0.183182	0.190324
bootstrap	0.148528	0.145106
bootstrap	0.180063	0.178784
bootstrap	0.159228	0.144506
bootstrap	0.192542	0.174045
bootstrap	0.225353	0.205497
bootstrap	0.152582	0.186913
bootstrap	0.167591	0.190408
bootstrap	0.211563	0.183895
bootstrap	0.111213	0.154059
bootstrap	0.18101	0.126893
bootstrap	0.179849	0.216192
bootstrap	0.120361	0.113883
bootstrap	0.162619	0.205373
bootstrap	0.180788	0.1481
bootstrap	0.205179	0.239301
bootstrap	0.191164	0.157175
bootstrap	0.0821436	0.0420755
bootstrap	0.152871	0.1988
bootstrap	0.189928	0.174652
bootstrap	0.147428	0.151507
bootstrap	0.112142	0.159131
bootstrap	0.170572	0.235209
bootstrap	0.203589	0.195958
bootstrap	0.21271	0.1719
bootstrap	0.17017	0.189764
bootstrap	0.140833	0.141872
bootstrap	0.221179	0.13167
bootstrap	0.139973	0.198393
bootstrap	0.176605	0.20928
bootstrap	0.196786	0.152876
bootstrap	0.171938	0.153951
bootstrap	0.196621	0.115433
bootstrap	0.185556	0.172882
bootstrap	0.127047	0.126087
bootstrap	0.199239	0.138853
bootstrap	0.167178	0.184642
bootstrap	0.182093	0.163739
bootstrap	0.221518	0.18506
bootstrap	0.172464	0.218194
bootstrap	0.195136	0.157819
bootstrap	0.028575	0.104683
bootstrap	0.222196	0.14546
bootstrap	0.144878	0.145078
bootstrap	0.156665	0.163389
bootstrap	0.21154	0.198585
bootstrap	0.177977	0.167246
bootstrap	0.167703	0.118317
bootstrap	0.153918	0.162521
bootstrap	0.210223	0.237191
bootstrap	0.142376	0.222885
bootstrap	0.197705	0.216256
bootstrap	0.187025	0.184234
bootstrap	0.178558	0.177594
bootstrap	0.153369	0.127045
bootstrap	0.201425	0.165903
bootstrap	0.161567	0.116795
bootstrap	0.166485	0.231623
bootstrap	0.216091	0.15644
bootstrap	0.166065	0.216409
bootstrap	0.134784	0.146039
bootstrap	0.186023	0.110505
bootstrap	0.191449	0.20095
bootstrap	0.221235	0.190129
bootstrap	0.187181	0.240439
bootstrap	0.214818	0.247945
bootstrap	0.165763	0.196064
bootstrap	0.102235	0.102739
bootstrap	0.104317	0.13075
bootstrap	0.165705	0.14281
bootstrap	0.1747	0.186437
bootstrap	0.117133	0.146283
bootstrap	0.150758	0.0808306
bootstrap	0.141316	0.137352
bootstrap	0.0982945	0.0870317
bootstrap	0.192088	0.122984
bootstrap	0.201268	0.233739
bootstrap	0.122627	0.0895379
bootstrap	0.0992963	0.173026
bootstrap	0.10033	0.133201
bootstrap	0.151869	0.178461
bootstrap	0.178885	0.154177
bootstrap	0.146444	0.146984
bootstrap	0.149875	0.199311
bootstrap	0.201476	0.13517
bootstrap	0.217291	0.180632
bootstrap	0.0807308	0.0683019
bootstrap	0.208354	0.221319
bootstrap	0.155586	0.151534
bootstrap	0.140983	0.154259
bootstrap	0.152493	0.0920307
bootstrap	0.165504	0.163615
bootstrap	0.212709	0.22986
bootstrap	0.17644	0.157376
bootstrap	0.147212	0.16494
bootstrap	0.166279	0.102319
bootstrap	0.161155	0.170734
bootstrap	0.240711	0.181088
bootstrap	0.0824565	0.118782
bootstrap	0.150455	0.156755
bootstrap	0.150179	0.112611
bootstrap	0.169854	0.133158
bootstrap	0.179958	0.143456
bootstrap	0.116315	0.144526
bootstrap	0.166508	0.1677
bootstrap	0.200254	0.213889
bootstrap	0.240672	0.134728
bootstrap	0.157156	0.212536
bootstrap	0.162674	0.141444
bootstrap	0.18064	0.176136
bootstrap	0.157932	0.129183
bootstrap	0.129092	0.13885
bootstrap	0.160845	0.192741
bootstrap	0.154477	0.17375
bootstrap	0.171864	0.206307
bootstrap	0.0904952	0.0865437
bootstrap	0.193298	0.140124
bootstrap	0.202828	0.165799
bootstrap	0.121161	0.135661
bootstrap	0.166317	0.162576
bootstrap	0.11637	0.156826
bootstrap	0.223791	0.118867
bootstrap	0.15121	0.119453
bootstrap	0.140412	0.158419
bootstrap	0.157725	0.181634
bootstrap	0.115562	0.147205
bootstrap	0.166459	0.141789
bootstrap	0.15696	0.088495
bootstrap	0.115171	0.159735
bootstrap	0.154699	0.147691
bootstrap	0.149875	0.182487
bootstrap	0.0973516	0.164343
bootstrap	0.158134	0.18392
bootstrap	0.176781	0.0668696
bootstrap	0.164924	0.210984
bootstrap	0.202264	0.134577
bootstrap	0.174094	0.202263
bootstrap	0.181174	0.209045
bootstrap	0.0893323	0.177162
bootstrap	0.189336	0.21968
bootstrap	0.204817	0.132504
bootstrap	0.183979	0.17474
bootstrap	0.1464	0.193733
bootstrap	0.110751	0.138959
bootstrap	0.110151	0.14185
bootstrap	0.163063	0.177995
bootstrap	0.158123	0.142973
bootstrap	0.158268	0.201898
bootstrap	0.133324	0.157385
bootstrap	0.146271	0.183898
bootstrap	0.160628	0.195239
bootstrap	0.172649	0.113672
bootstrap	0.138906	0.0808874
bootstrap	0.184619	0.126072
bootstrap	0.087547	0.116618
bootstrap	0.178956	0.220216
bootstrap	0.220162	0.191743
bootstrap	0.114011	0.17639
bootstrap	0.114086	0.153455
bootstrap	0.234433	0.199529
bootstrap	0.21356	0.201526
bootstrap	0.131569	0.103194
bootstrap	0.137931	0.158966
bootstrap	0.1312	0.102887
bootstrap	0.186551	0.150201
bootstrap	0.135038	0.150959
bootstrap	0.176667	0.135224
bootstrap	0.224054	0.139475
bootstrap	0.121461	0.122226
bootstrap	0.175648	0.184714
bootstrap	0.103072	0.114208
bootstrap	0.224356	0.213046
bootstrap	0.186899	0.204903
bootstrap	0.121085	0.118345
bootstrap	0.181042	0.166517
bootstrap	0.18815	0.150119
bootstrap	0.219524	0.188984
bootstrap	0.128333	0.134588
bootstrap	0.185643	0.203867
[truncated: 3,003 more rows]

## Sheet: fig5_object2vec
data_type	EVC	LOC	PFS	OPA	PPA	RSC
mean	0.0124002	0.0119097	0.137828	0.155262	0.250662	0.156178
split_half_reliability	0.505085	0.709538	0.569563	0.701468	0.643351	0.300551
bootstrap	-0.0628685	0.0269928	0.139748	0.147355	0.275474	0.183855
bootstrap	-0.0148132	0.0451754	0.147495	0.145341	0.251096	0.0997955
bootstrap	0.0175446	0.0112505	0.130233	0.212219	0.30909	0.155269
bootstrap	-0.00912269	0.0385558	0.140315	0.129663	0.211065	0.157176
bootstrap	0.0365943	0.105612	0.204967	0.118747	0.204384	0.166105
bootstrap	0.0631437	0.0220705	0.143726	0.158033	0.195433	0.152079
bootstrap	-0.0622302	-0.0235126	0.0440755	0.10867	0.257155	0.212067
bootstrap	0.0201768	0.0703042	0.137866	0.137313	0.205136	0.115884
bootstrap	0.0818122	0.0466054	0.160298	0.127471	0.246031	0.188759
bootstrap	0.0899931	-0.0437084	0.104204	0.244476	0.28457	0.184396
bootstrap	-0.00254876	-0.0219366	0.0628557	0.153265	0.219502	0.142927
bootstrap	0.0340698	-0.0926781	0.072528	0.170261	0.2307	0.152687
bootstrap	0.0120333	-0.0635525	0.0930878	0.146471	0.28132	0.172684
bootstrap	-0.0283027	0.0457279	0.148056	0.169974	0.276463	0.155557
bootstrap	-0.0862292	-0.0442451	0.0844774	0.144147	0.234576	0.146037
bootstrap	-0.0291383	-0.0313844	0.157482	0.128799	0.262977	0.16438
bootstrap	0.070743	0.0353679	0.181075	0.136386	0.232675	0.182816
bootstrap	0.0252577	0.00354431	0.148083	0.17198	0.280443	0.129249
bootstrap	0.0187533	-0.0122623	0.107708	0.0914781	0.22647	0.119148
bootstrap	-0.0555768	0.0267934	0.183084	0.145818	0.259677	0.183128
bootstrap	0.00515663	0.00012265	0.113768	0.150267	0.226438	0.147335
bootstrap	-0.0119713	0.00669062	0.156155	0.147364	0.26478	0.144725
bootstrap	0.0213615	0.028903	0.132162	0.180619	0.303659	0.195423
bootstrap	0.00403377	-0.00510213	0.106998	0.173105	0.248965	0.161278
bootstrap	-0.0489272	-0.029832	0.0804902	0.1785	0.245065	0.133989
bootstrap	0.0184598	-0.0144506	0.104556	0.135604	0.233817	0.167114
bootstrap	0.00772287	0.0510761	0.136922	0.218565	0.300975	0.234939
bootstrap	0.0401199	0.0146818	0.137311	0.221877	0.279217	0.159768
bootstrap	0.0101333	0.0321615	0.176152	0.208888	0.277523	0.170166
bootstrap	-0.0151275	0.0694497	0.167288	0.157406	0.189534	0.100333
bootstrap	0.0319219	0.0201442	0.150026	0.174706	0.297895	0.179063
bootstrap	0.0460707	0.0243395	0.124716	0.181721	0.284493	0.166177
bootstrap	-0.0338782	0.0551283	0.172011	0.164433	0.267433	0.148413
bootstrap	0.0224358	-0.0191874	0.0726809	0.162785	0.268827	0.221647
bootstrap	0.0771636	0.0306012	0.194602	0.123578	0.208958	0.087137
bootstrap	0.101325	0.0359423	0.126644	0.126602	0.196481	0.114275
bootstrap	-0.01192	-0.00790212	0.125218	0.176868	0.245694	0.0873431
bootstrap	-0.00247755	0.0408673	0.165273	0.0829994	0.227122	0.152779
bootstrap	0.0341252	0.0589236	0.127254	0.105337	0.253482	0.164456
bootstrap	0.00806192	0.0540454	0.211902	0.192892	0.285664	0.135988
bootstrap	-0.037581	-0.011968	0.0919085	0.17724	0.314915	0.217849
bootstrap	0.0357579	-0.0215752	0.163178	0.135216	0.233218	0.144391
bootstrap	-0.0138844	0.00478676	0.104334	0.0908417	0.188887	0.114196
bootstrap	-0.0276654	-0.00620541	0.162654	0.1766	0.280178	0.219281
bootstrap	-0.0174684	-0.0546917	0.130286	0.188468	0.268985	0.175745
bootstrap	0.0338582	-0.00846766	0.177388	0.180179	0.267226	0.146514
bootstrap	0.0408011	0.0230646	0.173553	0.161887	0.236329	0.157212
bootstrap	-0.0383734	-0.00592865	0.210185	0.159389	0.249471	0.168667
bootstrap	0.0319123	-0.0088342	0.135116	0.115241	0.218811	0.172525
bootstrap	0.0409975	0.0765498	0.109293	0.130748	0.20627	0.111402
bootstrap	-0.0224255	0.037324	0.173579	0.227112	0.287731	0.159707
bootstrap	0.0449721	0.0119775	0.169001	0.112104	0.225186	0.194359
bootstrap	-0.011221	-0.0107241	0.152555	0.168969	0.244557	0.148775
bootstrap	-0.029705	-0.0195918	0.173951	0.0835333	0.228157	0.144733
bootstrap	0.0091274	0.0395045	0.148569	0.160378	0.273091	0.181485
bootstrap	0.000314486	-0.0161119	0.145115	0.0936097	0.217104	0.0726396
bootstrap	0.0744785	-0.0509313	0.115843	0.139192	0.258084	0.166863
bootstrap	-0.0334023	0.0611704	0.168274	0.08922	0.193049	0.086978
bootstrap	0.0120142	-0.0761274	0.126401	0.187536	0.288998	0.118205
bootstrap	0.0547548	-0.0710779	0.0803988	0.200025	0.245218	0.0881832
bootstrap	0.0788094	-0.0433033	0.149296	0.146948	0.251248	0.120267
bootstrap	-0.0189711	0.0329951	0.17517	0.127522	0.251322	0.177721
bootstrap	0.0272196	0.0893478	0.185237	0.148413	0.247595	0.164534
bootstrap	-0.0439177	0.020509	0.157321	0.244707	0.2733	0.13491
bootstrap	0.0270927	-0.00637095	0.123665	0.170563	0.280519	0.169263
bootstrap	0.0328357	-0.00268853	0.155521	0.157353	0.309368	0.176721
bootstrap	-0.00569811	0.0551885	0.169703	0.12546	0.248279	0.148398
bootstrap	-0.0355513	-0.00961066	0.157324	0.0690475	0.243951	0.122838
bootstrap	0.00675665	0.021996	0.157111	0.203607	0.344083	0.20542
bootstrap	-0.00416281	0.0149649	0.152538	0.10346	0.278222	0.20428
bootstrap	0.00890732	-0.0180136	0.137619	0.146487	0.231755	0.149518
bootstrap	0.0566649	0.0312254	0.12697	0.114454	0.207612	0.168314
bootstrap	0.063712	0.0205232	0.137686	0.136427	0.237773	0.139361
bootstrap	-0.00853182	0.0102207	0.112975	0.172466	0.24988	0.167252
bootstrap	0.0777088	-0.0379844	0.107702	0.0685608	0.216268	0.129615
bootstrap	0.0782477	0.0334464	0.14499	0.138569	0.237288	0.146102
bootstrap	0.0542668	-0.0130367	0.104215	0.180926	0.234701	0.141123
bootstrap	-0.0475529	-0.00560567	0.0800353	0.122756	0.226448	0.148799
bootstrap	0.0333543	0.00674836	0.152018	0.16691	0.249116	0.152461
bootstrap	0.0209899	0.00472046	0.0946845	0.0442679	0.143395	0.050698
bootstrap	0.00142518	0.0115286	0.114632	0.141739	0.229945	0.111804
bootstrap	0.044318	0.0023192	0.147338	0.125006	0.213888	0.0764407
bootstrap	-0.0830547	-0.0312935	0.0652855	0.14449	0.258042	0.14235
bootstrap	-0.00963063	0.0531797	0.205041	0.159922	0.228512	0.193935
bootstrap	0.0149199	0.0977016	0.184559	0.181298	0.273257	0.141708
bootstrap	0.0486143	-0.0131967	0.148573	0.146299	0.265124	0.16673
bootstrap	0.00233309	0.0830407	0.154432	0.145397	0.21916	0.155066
bootstrap	0.0100051	0.000712316	0.0979903	0.197892	0.304088	0.164076
bootstrap	0.0799574	0.0282095	0.133222	0.207261	0.254185	0.137428
bootstrap	0.00688637	0.0763559	0.141576	0.194343	0.272773	0.132299
bootstrap	0.00540765	0.0415019	0.167137	0.163645	0.258943	0.178412
bootstrap	0.0509276	-0.00880498	0.138181	0.162416	0.274225	0.168158
bootstrap	0.0269673	-0.00734527	0.0908303	0.182435	0.235816	0.141782
bootstrap	-0.0429512	0.0535659	0.149471	0.114598	0.197102	0.115778
bootstrap	0.00260892	0.0262243	0.123203	0.184131	0.28197	0.135481
bootstrap	0.04594	0.0658395	0.139754	0.0871121	0.172681	0.130455
bootstrap	0.0364908	0.0420258	0.177487	0.221462	0.244498	0.171892
bootstrap	-0.0115942	-0.00713362	0.145822	0.17143	0.294777	0.225677
bootstrap	0.0400456	0.0201842	0.144952	0.151531	0.255851	0.194803
bootstrap	0.0205314	-0.0500954	0.0841651	0.109433	0.218004	0.132589
bootstrap	0.0168502	0.00817323	0.166008	0.159722	0.293419	0.166709
bootstrap	-0.0120223	0.0338038	0.171009	0.110544	0.243423	0.160731
bootstrap	-0.0634521	0.0659821	0.142637	0.19359	0.235036	0.219342
bootstrap	-0.00370384	0.0474982	0.146124	0.201636	0.292552	0.192274
bootstrap	0.00213628	-0.065175	0.081343	0.101059	0.191827	0.16763
bootstrap	0.0191581	-0.037043	0.15614	0.14351	0.237987	0.130789
bootstrap	0.0263806	-0.0574679	0.0594621	0.164641	0.274971	0.148152
bootstrap	-0.0156269	0.0761713	0.191176	0.11975	0.230921	0.104149
bootstrap	-0.0710722	0.029116	0.117961	0.177993	0.302747	0.160775
bootstrap	0.0361015	-0.0454838	0.0713689	0.157977	0.278837	0.16905
bootstrap	0.00372678	0.0365655	0.112472	0.125842	0.244306	0.128408
bootstrap	0.0430541	-0.0374698	0.0912782	0.0910615	0.203023	0.118339
bootstrap	-0.000109024	0.00177326	0.129262	0.14721	0.265601	0.158734
bootstrap	0.00321333	0.0673973	0.190177	0.113381	0.252415	0.0916123
bootstrap	0.0021927	0.0163647	0.0651984	0.112071	0.215949	0.195622
bootstrap	-0.0458147	0.0580319	0.199684	0.195063	0.266171	0.166723
bootstrap	0.0538979	-0.00249589	0.10878	0.107331	0.204128	0.131861
bootstrap	-0.03595	-0.0483736	0.108763	0.0477283	0.21924	0.169524
bootstrap	-0.0507237	-0.015681	0.158284	0.172002	0.268259	0.166836
bootstrap	-0.00865996	0.0629391	0.180587	0.17576	0.266194	0.126647
bootstrap	-0.027823	0.0351491	0.142483	0.111513	0.207823	0.130711
bootstrap	-0.0455843	-0.0278749	0.0944026	0.19245	0.283227	0.17149
bootstrap	0.0339724	0.0669304	0.161714	0.181205	0.284524	0.176797
bootstrap	0.0286619	-0.00299079	0.140604	0.161234	0.258776	0.231522
bootstrap	0.0223785	-0.0184632	0.0978818	0.149822	0.190615	0.127853
bootstrap	0.0574232	0.0706186	0.131343	0.0962895	0.209103	0.138938
bootstrap	-0.0246335	0.0178548	0.125881	0.149897	0.251175	0.111021
bootstrap	0.0517771	0.0141667	0.108563	0.137708	0.210812	0.158244
bootstrap	-0.015855	0.0142025	0.114155	0.149684	0.210103	0.0758737
bootstrap	-0.0463629	0.0380062	0.150973	0.149084	0.255586	0.185259
bootstrap	0.0112408	-0.0508597	0.094339	0.13618	0.285566	0.15505
bootstrap	-0.00417704	-0.0102799	0.11498	0.144783	0.240961	0.13526
bootstrap	0.0246597	0.00890001	0.14804	0.123003	0.233237	0.126354
bootstrap	0.0107327	-0.0108022	0.115907	0.231376	0.266989	0.176655
bootstrap	0.0391145	0.0013627	0.139722	0.132492	0.226834	0.174814
bootstrap	-0.0196466	-0.00839905	0.117734	0.191641	0.272109	0.143515
bootstrap	-0.0234357	-0.0220506	0.0727554	0.175999	0.265125	0.158946
bootstrap	-0.0611627	0.0306244	0.127878	0.0521982	0.197481	0.123427
bootstrap	-0.0338614	-0.127699	0.0924264	0.155045	0.249478	0.163609
bootstrap	0.00680648	-0.0214982	0.189443	0.126326	0.262986	0.142369
bootstrap	-0.00255947	0.0110338	0.089781	0.172273	0.24785	0.137962
bootstrap	0.00147409	0.0321493	0.144876	0.206893	0.283576	0.13737
bootstrap	0.00527024	0.00509519	0.180916	0.124532	0.234	0.134934
bootstrap	0.0095048	0.028302	0.122317	0.203215	0.270121	0.171007
bootstrap	0.0417069	0.0656668	0.204298	0.148002	0.219848	0.162274
bootstrap	0.00815898	0.024116	0.173602	0.128206	0.221144	0.180606
bootstrap	-0.0329485	0.00232359	0.160886	0.141218	0.231271	0.176846
bootstrap	0.00291785	0.0347111	0.140538	0.140115	0.214459	0.149407
bootstrap	0.0256043	-0.0189341	0.068329	0.157465	0.245217	0.128709
bootstrap	0.00514083	0.0117496	0.16857	0.17028	0.267876	0.131122
bootstrap	-0.0210826	0.0521665	0.114665	0.152731	0.21997	0.186605
bootstrap	-0.0275324	0.0110867	0.163885	0.0964686	0.215802	0.141381
bootstrap	0.117649	-0.0397154	0.0818271	0.136116	0.248578	0.197983
bootstrap	0.00305171	0.101995	0.192754	0.117363	0.222158	0.163659
bootstrap	-0.0477962	0.0281825	0.148532	0.186845	0.297432	0.154527
bootstrap	0.0365452	-0.0285711	0.0804926	0.194049	0.234452	0.0976919
bootstrap	-0.0034941	0.0115904	0.171731	0.244107	0.323864	0.202375
bootstrap	0.0636818	-0.0205087	0.119406	0.0811115	0.168006	0.123524
bootstrap	0.0123705	0.023376	0.0955967	0.167293	0.244349	0.199393
bootstrap	0.0411668	0.12384	0.22538	0.116577	0.202659	0.128277
bootstrap	0.00511432	0.0421426	0.117856	0.151084	0.20758	0.155911
bootstrap	0.00601704	0.0543392	0.147658	0.156451	0.292796	0.19477
bootstrap	0.00565023	-0.0424483	0.162117	0.132468	0.286082	0.115008
bootstrap	-0.0315172	0.0255841	0.119205	0.188201	0.280266	0.186562
bootstrap	-0.0578901	-0.050673	0.130203	0.131414	0.24885	0.186785
bootstrap	0.0436428	0.0576512	0.182322	0.173779	0.26307	0.160105
bootstrap	-0.00104015	0.00905611	0.134611	0.111663	0.227532	0.170103
bootstrap	0.0568474	0.0392425	0.14921	0.12632	0.239029	0.175357
bootstrap	-0.0280447	0.0306025	0.142486	0.139409	0.228765	0.146778
bootstrap	0.0367693	0.0305753	0.143122	0.130374	0.223701	0.150991
bootstrap	0.009645	0.00894444	0.172302	0.16389	0.250108	0.126019
bootstrap	-0.0290097	0.061298	0.150088	0.161514	0.252649	0.148895
bootstrap	0.0922091	0.0165584	0.147163	0.115338	0.209346	0.133791
bootstrap	0.00831067	0.0427298	0.121467	0.143117	0.267315	0.20655
bootstrap	0.0717878	-0.0290356	0.156103	0.120282	0.213402	0.131047
bootstrap	-0.00997794	0.0175008	0.137628	0.244736	0.281121	0.183686
bootstrap	0.0154553	0.0295351	0.0976908	0.189698	0.249736	0.206582
bootstrap	-0.00475019	-0.0662413	0.115608	0.0680417	0.21162	0.159252
bootstrap	0.0776208	-0.00395872	0.158626	0.100035	0.183657	0.110062
bootstrap	0.0500009	-0.0339662	0.0650043	0.17572	0.272071	0.200368
bootstrap	0.0365782	0.0529926	0.127222	0.127841	0.240375	0.158356
bootstrap	-0.0366773	-0.0447696	0.0773354	0.138909	0.229726	0.16467
bootstrap	-0.00435238	0.00406173	0.123648	0.131311	0.239157	0.193718
bootstrap	-0.0424042	0.0570765	0.135099	0.170758	0.250559	0.135992
bootstrap	0.0323288	0.0182544	0.145035	0.177359	0.280887	0.15147
bootstrap	0.0557102	-0.0311992	0.139075	0.174481	0.262771	0.14738
bootstrap	0.0259112	-0.0444422	0.073601	0.160319	0.228641	0.148153
bootstrap	0.0786854	0.00243634	0.158705	0.151455	0.253808	0.190927
bootstrap	0.00706457	0.034487	0.135332	0.136758	0.266174	0.172088
bootstrap	-0.0390301	0.0200971	0.122625	0.236409	0.324191	0.225051
bootstrap	-0.00564764	0.0453929	0.161501	0.226624	0.278995	0.173943
bootstrap	-0.0168668	0.0133523	0.0865321	0.178443	0.299885	0.185274
bootstrap	0.0126791	0.00815008	0.108639	0.17289	0.244465	0.138994
bootstrap	-0.0571337	-0.0101073	0.111753	0.14416	0.253398	0.178526
bootstrap	-0.0866232	-0.0166019	0.102196	0.0536936	0.235777	0.141963
bootstrap	0.0269767	0.0396332	0.133319	0.188508	0.295496	0.182642
bootstrap	0.0586369	0.031007	0.119389	0.137595	0.225458	0.183117
bootstrap	-0.0310601	0.0282087	0.128134	0.182245	0.226539	0.127619
bootstrap	0.0354679	0.0472688	0.133628	0.154337	0.255536	0.141886
bootstrap	-0.0263824	0.0223778	0.125885	0.105695	0.182262	0.157983
bootstrap	-0.0148146	0.0122076	0.195406	0.156349	0.279107	0.174942
bootstrap	0.0359625	0.0356681	0.231771	0.159366	0.23339	0.115771
bootstrap	-0.0563854	-0.00391385	0.121673	0.136067	0.294177	0.175615
bootstrap	-0.0319667	0.0258269	0.144871	0.158619	0.25092	0.133621
bootstrap	0.00767967	-0.0785976	0.0664153	0.174225	0.291451	0.215615
bootstrap	0.0930082	0.023221	0.136848	0.166993	0.24338	0.145387
bootstrap	0.00274385	0.050351	0.173375	0.17476	0.264627	0.171226
bootstrap	0.11272	-0.0344235	0.127894	0.169772	0.290145	0.186165
bootstrap	0.0289879	-0.0592215	0.113565	0.196544	0.273064	0.193165
bootstrap	0.022998	-0.0107175	0.105904	0.186666	0.247872	0.166459
bootstrap	0.0828297	0.016422	0.159883	0.24033	0.322282	0.179254
bootstrap	0.0686713	0.0952157	0.148636	0.0931417	0.154139	0.125581
bootstrap	0.0869016	0.0301796	0.138574	0.101213	0.241323	0.182362
bootstrap	-0.00542468	0.0414877	0.171444	0.132121	0.268544	0.167049
bootstrap	-0.0346415	-0.0627645	0.0271276	0.0425913	0.216452	0.193217
bootstrap	-0.0187692	0.0670595	0.151948	0.173285	0.213552	0.183977
bootstrap	0.0283281	-0.033766	0.111008	0.132323	0.230292	0.162581
bootstrap	0.0357364	-0.0483358	0.115667	0.154057	0.228106	0.1623
bootstrap	0.00443787	-0.0271793	0.0989647	0.118258	0.24965	0.147724
bootstrap	0.0450197	0.0158408	0.137641	0.186928	0.21732	0.141326
bootstrap	0.0194153	-0.0362792	0.114424	0.162681	0.279225	0.180352
bootstrap	-0.0236039	-0.00712828	0.11698	0.119975	0.249015	0.192995
bootstrap	-0.00160092	-0.027637	0.0892763	0.145997	0.260867	0.175678
bootstrap	0.0115474	0.00745931	0.133871	0.121319	0.20616	0.121002
bootstrap	0.0117489	0.0422451	0.130904	0.207628	0.237288	0.131195
bootstrap	0.050859	0.109403	0.195116	0.079923	0.218871	0.101956
bootstrap	0.0617551	0.0419636	0.105808	0.181225	0.231997	0.159834
bootstrap	0.0171875	-0.0856908	0.0377936	0.12867	0.251809	0.176814
bootstrap	0.0613837	-0.0183567	0.15378	0.163446	0.233478	0.152756
bootstrap	-0.038463	0.0335196	0.159116	0.216445	0.311857	0.20589
bootstrap	-0.0249661	-0.0555882	0.154132	0.207533	0.282416	0.168195
bootstrap	-0.00156059	0.0407513	0.155573	0.120014	0.258418	0.0712221
bootstrap	-0.0153267	-0.00199068	0.155271	0.146451	0.221033	0.0996644
bootstrap	0.020175	-0.0421823	0.0744661	0.191868	0.236213	0.0937866
bootstrap	0.110907	0.0484503	0.170233	0.182475	0.234071	0.0886288
bootstrap	0.0475936	0.00908315	0.136219	0.151442	0.230702	0.13932
bootstrap	0.0182435	-0.0481314	0.0748665	0.202065	0.266591	0.206875
bootstrap	0.0680864	-0.00364993	0.135891	0.149049	0.208003	0.176412
bootstrap	-0.0166426	0.0322617	0.142185	0.121545	0.228662	0.171922
bootstrap	0.0273533	-0.0698513	0.104035	0.125047	0.264347	0.15507
bootstrap	-0.0243733	-0.0604371	0.0695573	0.210151	0.249503	0.193932
bootstrap	-0.019743	-0.0416727	0.088448	0.141198	0.277471	0.147101
bootstrap	0.0323276	0.0602274	0.152953	0.155019	0.25638	0.131492
bootstrap	0.0187584	-0.0182246	0.107845	0.0888576	0.19524	0.135233
bootstrap	0.0818812	0.00906456	0.133052	0.1888	0.278028	0.186217
bootstrap	0.0134281	0.0140857	0.113373	0.15979	0.215205	0.148218
bootstrap	0.0274776	0.0644466	0.188287	0.180911	0.271836	0.178105
bootstrap	0.0639644	0.0319891	0.118741	0.133487	0.257962	0.175418
bootstrap	0.0264433	0.0288261	0.137791	0.141536	0.22944	0.157052
bootstrap	-0.0538078	-0.053471	0.0593755	0.18371	0.259455	0.157967
bootstrap	0.0606016	-0.0490529	0.127025	0.186597	0.298556	0.186329
bootstrap	-0.00105725	0.0138077	0.182559	0.162119	0.218008	0.15292
bootstrap	0.0487627	0.0363229	0.115666	0.138228	0.243136	0.173407
bootstrap	-0.00109266	-0.0166288	0.0810424	0.193936	0.257191	0.158901
bootstrap	0.0171202	0.0540211	0.171954	0.14191	0.280808	0.171332
bootstrap	-0.0204773	0.0341102	0.169486	0.149155	0.254063	0.143865
bootstrap	0.0418127	0.0283665	0.160892	0.157461	0.285903	0.181358
bootstrap	0.00423833	0.0948101	0.207103	0.0936038	0.210499	0.0834435
bootstrap	-0.0133106	0.0242216	0.132577	0.123565	0.205806	0.0574038
bootstrap	-0.0603163	0.0268125	0.178299	0.162189	0.248133	0.155944
bootstrap	0.012581	0.0210308	0.133152	0.170911	0.258631	0.120442
bootstrap	0.0259597	-0.0356532	0.065567	0.162887	0.241871	0.119519
bootstrap	0.0272099	-0.0279684	0.108882	0.171359	0.276965	0.177965
bootstrap	0.00255793	0.000208388	0.119522	0.140959	0.212552	0.120447
bootstrap	0.0378684	-0.0302378	0.0746302	0.181409	0.288656	0.191455
bootstrap	0.0439185	-0.091079	0.0294977	0.120404	0.20311	0.15395
bootstrap	0.00438396	-0.0167189	0.210022	0.167617	0.268735	0.155349
bootstrap	0.0195556	0.0219365	0.12128	0.192049	0.274663	0.168935
bootstrap	-0.0119695	0.0484533	0.0840659	0.20964	0.27614	0.198114
bootstrap	0.0719539	0.0474765	0.150214	0.129586	0.244618	0.113471
bootstrap	0.0539392	0.0792421	0.15404	0.150477	0.233726	0.149115
bootstrap	-0.0201755	-0.0114203	0.0989493	0.135273	0.236301	0.174109
bootstrap	-0.0140259	0.0244174	0.14783	0.135351	0.221491	0.171484
bootstrap	-0.0337895	0.0231971	0.144798	0.168223	0.25883	0.151114
bootstrap	0.00524287	-0.0235859	0.120139	0.117005	0.200503	0.0992317
bootstrap	0.00478619	-0.0118226	0.112376	0.192344	0.293393	0.207457
bootstrap	0.0534433	0.0582723	0.194409	0.110728	0.233679	0.138422
bootstrap	0.0199978	-0.0345426	0.130392	0.155409	0.231263	0.157062
bootstrap	-0.0491854	0.117147	0.172931	0.220668	0.261972	0.143609
bootstrap	-0.03476	0.0573799	0.166984	0.15082	0.283216	0.189169
bootstrap	-0.05464	-0.00276781	0.151581	0.167757	0.242032	0.158736
bootstrap	-0.0228613	-0.00187761	0.140398	0.125188	0.253749	0.144757
bootstrap	-0.00740333	0.054532	0.145679	0.150697	0.220459	0.179841
bootstrap	-0.00655524	0.0298493	0.166598	0.24189	0.280497	0.203023
bootstrap	0.00422437	0.0171724	0.121416	0.146757	0.230341	0.198787
bootstrap	0.0538434	-0.0237905	0.138694	0.134776	0.222038	0.171068
bootstrap	-0.00440163	-0.0745537	0.0752806	0.111414	0.270095	0.170733
bootstrap	0.0817002	-0.0530489	0.111342	0.164997	0.236168	0.0833503
bootstrap	-0.0759251	0.0244636	0.142917	0.178635	0.27519	0.165319
bootstrap	0.0114714	0.0355014	0.192208	0.154491	0.277622	0.235179
bootstrap	-0.00181434	0.0464996	0.105993	0.166182	0.221544	0.103315
bootstrap	0.0396258	-0.0351905	0.132423	0.142768	0.259865	0.139204
bootstrap	0.00399802	0.0377285	0.10928	0.201031	0.301865	0.183996
bootstrap	0.112628	0.0883798	0.189611	0.145115	0.273012	0.202414
bootstrap	-0.0115563	0.0911874	0.125617	0.178096	0.271666	0.203933
bootstrap	-0.0279961	0.0565489	0.133897	0.178155	0.242898	0.0977576
bootstrap	0.0124751	0.0208554	0.107272	0.145147	0.229111	0.161681
bootstrap	-0.0401182	0.0412482	0.130252	0.1347	0.260609	0.135699
bootstrap	0.0117791	0.0451526	0.167075	0.145997	0.278301	0.165221
bootstrap	0.0785656	0.0342259	0.141437	0.198241	0.272597	0.0912089
bootstrap	0.050761	-0.0191968	0.109505	0.193464	0.262199	0.169523
bootstrap	0.0349757	0.0143364	0.104644	0.131288	0.195628	0.126653
bootstrap	0.0162894	-0.0342466	0.0927271	0.220151	0.305948	0.190836
bootstrap	-0.0554046	-0.0518252	0.0936174	0.124496	0.244775	0.188559
bootstrap	0.00337782	0.0575289	0.115447	0.179929	0.259512	0.178108
bootstrap	0.0641534	0.0460916	0.150262	0.181391	0.264083	0.122369
bootstrap	-0.00332488	0.0165618	0.130461	0.175708	0.262427	0.167648
bootstrap	0.0106813	0.00674135	0.151099	0.145581	0.230192	0.195531
bootstrap	0.0308291	0.0912444	0.204493	0.187352	0.289318	0.177937
bootstrap	-0.0168889	-0.0144269	0.134061	0.152802	0.244577	0.188656
bootstrap	0.0541504	0.0148091	0.118975	0.128626	0.219861	0.152405
bootstrap	0.0566752	0.00880157	0.0879796	0.0884353	0.178052	0.154859
bootstrap	0.047504	0.0253881	0.151761	0.141161	0.23926	0.103068
bootstrap	0.0730098	-0.0632267	0.058115	0.201896	0.235052	0.217071
bootstrap	0.000913596	0.0183119	0.107261	0.187558	0.244644	0.136371
bootstrap	0.0681777	-0.0456943	0.15082	0.173485	0.31308	0.260698
bootstrap	0.0258221	0.0657805	0.193188	0.174641	0.234643	0.140309
bootstrap	0.0584112	0.0535806	0.192013	0.162596	0.240873	0.134365
bootstrap	-0.00623789	0.073661	0.222873	0.0929186	0.223272	0.0841469
bootstrap	0.056453	0.030879	0.162795	0.129168	0.208314	0.114634
bootstrap	0.0208774	-0.105052	0.0755434	0.088109	0.200834	0.157262
bootstrap	0.03548	0.0810346	0.139639	0.156427	0.270831	0.114859
bootstrap	0.067124	0.0204215	0.152111	0.152939	0.216149	0.125439
bootstrap	-0.0424664	0.0563732	0.120679	0.156177	0.247171	0.152961
bootstrap	0.0518052	0.0113508	0.165672	0.16068	0.223843	0.147227
bootstrap	-0.0314358	-0.0222669	0.177891	0.139783	0.307908	0.203209
bootstrap	-0.0640102	0.0227793	0.136776	0.104753	0.210347	0.143665
bootstrap	0.0283004	0.0913705	0.20388	0.150523	0.26546	0.154969
bootstrap	0.0617752	0.0317977	0.158388	0.0985719	0.238733	0.138526
bootstrap	-0.00031196	-0.0048157	0.127581	0.142819	0.259384	0.182674
bootstrap	-0.00979317	0.0101301	0.14851	0.116481	0.161243	0.0791526
bootstrap	-0.000791875	0.0593179	0.190088	0.161176	0.259892	0.139548
bootstrap	0.0294939	0.0606747	0.177753	0.152837	0.275004	0.206581
bootstrap	-0.00108733	0.00292574	0.137663	0.199284	0.248286	0.114975
bootstrap	0.0201089	0.0513906	0.135923	0.159274	0.19765	0.110979
bootstrap	-0.0645222	0.0251403	0.147978	0.144707	0.278661	0.194049
bootstrap	0.0628288	-0.0195321	0.0959271	0.210212	0.299713	0.215612
bootstrap	0.0139114	0.070815	0.198706	0.17178	0.24926	0.0683419
bootstrap	-0.065004	0.0115508	0.153101	0.092207	0.200383	0.117647
bootstrap	0.0770674	0.0556376	0.176414	0.199047	0.24166	0.145709
bootstrap	0.000392163	-0.00607876	0.0908514	0.216839	0.299664	0.150848
bootstrap	0.0233375	0.0455107	0.145218	0.180429	0.265933	0.209046
bootstrap	0.0390921	-0.0767314	0.150899	0.139128	0.271084	0.183026
bootstrap	0.0531743	0.0622994	0.137514	0.135282	0.218333	0.141446
bootstrap	-0.0161193	-0.0371997	0.0516068	0.0891475	0.232646	0.163627
bootstrap	-0.0185343	0.0505347	0.143677	0.0943185	0.234681	0.196868
bootstrap	0.00689559	-0.0304686	0.147728	0.146684	0.208318	0.119782
bootstrap	0.0433691	0.0199321	0.186301	0.167144	0.253335	0.147592
bootstrap	-0.0247197	0.0272022	0.172999	0.147507	0.26836	0.142199
bootstrap	0.00689369	0.0424174	0.161639	0.181424	0.238321	0.175237
bootstrap	0.0988557	-0.0512108	0.0899234	0.161179	0.244625	0.163744
bootstrap	-0.0666485	0.0246068	0.101338	0.133262	0.230669	0.187184
bootstrap	0.0191689	0.00595521	0.0981637	0.144743	0.253082	0.123645
bootstrap	0.0519572	0.0273354	0.220263	0.154588	0.296989	0.188256
bootstrap	0.0541641	0.0500206	0.166735	0.145523	0.245649	0.156962
bootstrap	-0.00478776	0.0921519	0.162329	0.180466	0.24232	0.190712
bootstrap	0.0258443	0.0497648	0.136482	0.134891	0.195574	0.0901375
bootstrap	0.0572516	-0.0178061	0.147906	0.178816	0.242654	0.130731
bootstrap	0.0491414	0.0704075	0.120425	0.153204	0.249128	0.179408
bootstrap	-0.00521614	0.0375199	0.105876	0.139925	0.193171	0.165991
bootstrap	0.00769281	-0.00357775	0.141207	0.174603	0.302541	0.198194
bootstrap	0.064401	-0.00293847	0.109891	0.132395	0.227569	0.136731
bootstrap	0.0462131	-0.0281919	0.0984707	0.148585	0.214298	0.168235
bootstrap	-0.0134668	0.0755965	0.220267	0.0937482	0.25982	0.150953
bootstrap	-0.0595116	-0.00682827	0.110878	0.16126	0.301143	0.223527
bootstrap	0.0816826	0.0762657	0.195801	0.125153	0.206378	0.107099
bootstrap	-0.00930826	-0.0125034	0.113161	0.178101	0.25529	0.197696
bootstrap	0.0584572	0.0277327	0.178364	0.104949	0.208759	0.149987
bootstrap	0.070528	0.0368883	0.170727	0.150911	0.24712	0.118865
bootstrap	0.00892545	-0.0120403	0.11152	0.13911	0.233478	0.195002
bootstrap	-0.00958057	-0.0369079	0.110789	0.159514	0.270036	0.172365
bootstrap	0.00914724	0.0331809	0.13681	0.173916	0.229822	0.12855
bootstrap	0.0246134	-0.00221532	0.103875	0.0909132	0.174248	0.136242
bootstrap	0.015656	0.0272247	0.165323	0.146807	0.241554	0.161539
bootstrap	0.0155998	0.0688616	0.15267	0.131817	0.242257	0.179194
bootstrap	0.0565578	-0.0418829	0.140533	0.152012	0.269465	0.172339
bootstrap	-0.0382243	-0.00148249	0.107985	0.164117	0.24857	0.110086
bootstrap	0.00309139	0.0221757	0.1471	0.158158	0.262541	0.145129
bootstrap	0.0154222	-0.0271701	0.099025	0.107456	0.258389	0.193005
bootstrap	0.0296957	-0.100809	0.110191	0.163767	0.244058	0.126377
bootstrap	-0.00829285	0.0110426	0.133909	0.103676	0.235052	0.1381
bootstrap	0.108148	-0.0235223	0.126461	0.161617	0.2399	0.146928
bootstrap	-0.0121435	-0.0173391	0.125793	0.14573	0.263768	0.162597
bootstrap	-0.00551561	-0.0427398	0.123783	0.156362	0.232615	0.156392
bootstrap	0.0175527	-0.024492	0.0892078	0.186647	0.272828	0.181123
bootstrap	-0.00550884	-0.050233	0.089187	0.170763	0.209708	0.143861
bootstrap	0.0988047	-0.0336664	0.145449	0.179867	0.23553	0.148824
bootstrap	0.0125429	0.0452632	0.121385	0.0832118	0.191364	0.116824
bootstrap	0.0119157	-0.00318718	0.114943	0.139978	0.224749	0.129769
bootstrap	0.0699171	-0.0071023	0.127055	0.18308	0.243435	0.15397
bootstrap	0.0317835	0.0154045	0.163438	0.119093	0.262749	0.160636
bootstrap	-0.0334422	0.00996493	0.0636411	0.189067	0.244809	0.171571
bootstrap	0.0838654	-0.0289873	0.120104	0.176679	0.246901	0.17188
bootstrap	0.0059338	-0.0672011	0.0830715	0.157263	0.271165	0.126456
bootstrap	0.00070459	0.029911	0.186663	0.146796	0.258379	0.223052
bootstrap	-0.00544611	0.0156036	0.161811	0.194484	0.279317	0.179016
bootstrap	-0.00654625	0.0286997	0.136877	0.115449	0.243444	0.169814
bootstrap	-0.0305645	0.0602999	0.177719	0.135785	0.25197	0.200434
bootstrap	-0.0102864	0.0278684	0.131849	0.154213	0.248565	0.15912
bootstrap	-0.0356367	-0.00785811	0.0785731	0.209663	0.284205	0.216003
bootstrap	-0.0352456	0.00583746	0.126848	0.195788	0.30726	0.190705
bootstrap	0.0506168	-0.015707	0.0578369	0.108122	0.207711	0.146934
bootstrap	0.0151766	0.0368313	0.108437	0.180034	0.221893	0.08707
bootstrap	0.029532	0.0623617	0.156081	0.215147	0.293429	0.140707
bootstrap	0.0877844	0.0179739	0.125677	0.191808	0.267419	0.185091
bootstrap	-0.00247287	0.0209174	0.128245	0.174376	0.20599	0.102988
bootstrap	0.0230404	0.0171529	0.160179	0.120995	0.215488	0.0838667
bootstrap	0.0270236	0.0345307	0.132744	0.187142	0.239497	0.146038
bootstrap	0.0439339	-0.033272	0.152321	0.215996	0.284221	0.163942
bootstrap	-0.000757237	0.0978656	0.248791	0.165095	0.198807	0.0808248
bootstrap	-0.0234731	-0.0168154	0.0971983	0.127601	0.288841	0.136641
bootstrap	0.0222401	0.0132535	0.10848	0.174427	0.28329	0.157355
bootstrap	0.0513976	0.0659152	0.152438	0.124221	0.219543	0.119137
bootstrap	0.029315	-0.0410611	0.0855661	0.176798	0.254452	0.181424
bootstrap	0.029067	-0.00509775	0.0772308	0.133436	0.265095	0.17618
bootstrap	-0.00554952	0.030866	0.165091	0.144108	0.256095	0.15646
bootstrap	-0.049877	-0.0274109	0.11435	0.134734	0.251839	0.119051
bootstrap	-0.0579736	0.0272167	0.173958	0.205271	0.331742	0.140721
bootstrap	-0.00122061	-0.00629109	0.130486	0.172939	0.249404	0.137393
bootstrap	0.0448317	-0.0288194	0.122938	0.195165	0.298989	0.189392
bootstrap	0.00986244	0.00224344	0.112891	0.14729	0.222516	0.157322
bootstrap	-0.0140745	0.0409641	0.175686	0.19593	0.262354	0.117274
bootstrap	0.0214625	0.0169305	0.116069	0.140157	0.206196	0.142379
bootstrap	0.0101833	0.0137475	0.167202	0.155669	0.271767	0.145947
bootstrap	-0.00193609	0.000920856	0.131724	0.16596	0.248516	0.17181
bootstrap	-0.0295614	0.0194823	0.121678	0.141951	0.232286	0.164048
bootstrap	0.074113	0.00565001	0.132198	0.203418	0.260598	0.157923
bootstrap	-0.0314244	0.068753	0.182987	0.122534	0.226195	0.116879
bootstrap	0.0177104	0.0751484	0.146839	0.17131	0.225054	0.14268
bootstrap	0.0557712	0.0543324	0.147572	0.0659936	0.180968	0.0727076
bootstrap	-0.00685608	-0.0376365	0.0841025	0.173017	0.21827	0.155247
bootstrap	0.0162738	0.00356938	0.118203	0.158488	0.289244	0.17148
bootstrap	0.0408822	0.0580533	0.177262	0.139179	0.227005	0.15659
bootstrap	0.0739396	0.0133698	0.0925252	0.137501	0.196306	0.197241
bootstrap	0.0358288	-0.0250041	0.118975	0.17855	0.257436	0.219389
bootstrap	0.0817936	0.0291485	0.133159	0.133353	0.246261	0.151411
bootstrap	0.042746	0.0360805	0.122161	0.12527	0.215294	0.131154
bootstrap	0.0330509	0.0205873	0.142343	0.155558	0.239594	0.153311
bootstrap	-0.0364317	0.0556342	0.152523	0.186615	0.247006	0.105591
bootstrap	0.05933	-0.078991	0.0609642	0.161439	0.226561	0.153273
bootstrap	0.00973156	-0.0318019	0.117054	0.232128	0.295456	0.188729
bootstrap	0.0457647	-0.00338895	0.0904484	0.16386	0.248746	0.177117
bootstrap	-0.0163482	0.000609896	0.118441	0.129482	0.242984	0.182036
bootstrap	-0.0340316	-0.0249969	0.0948125	0.141778	0.270813	0.145646
bootstrap	0.0214959	0.0756196	0.12432	0.197309	0.271987	0.138904
bootstrap	0.0323921	0.0275504	0.169303	0.190104	0.305188	0.191205
bootstrap	-0.0232632	0.0408082	0.183619	0.158621	0.267252	0.206163
bootstrap	0.065502	-0.0147783	0.0968514	0.19595	0.271727	0.134637
bootstrap	-0.00339146	-0.0516583	0.122303	0.232891	0.285055	0.150511
bootstrap	0.00556006	0.0333472	0.161709	0.132239	0.191547	0.0773308
bootstrap	-0.00257105	-0.0191655	0.100595	0.24736	0.299613	0.198249
bootstrap	0.0555803	0.0238404	0.102466	0.216246	0.249844	0.207481
bootstrap	-0.0364524	-0.0183197	0.123992	0.129202	0.2123	0.135435
bootstrap	0.0400579	0.0447462	0.166207	0.220957	0.267847	0.203909
bootstrap	0.0191839	0.025442	0.154986	0.0530697	0.196812	0.109873
bootstrap	0.0460795	0.0389301	0.138724	0.14258	0.253657	0.134911
bootstrap	0.062658	-0.0168815	0.147276	0.15296	0.268957	0.185747
bootstrap	-0.0378067	0.0142831	0.120861	0.189756	0.250075	0.164642
bootstrap	0.0328234	0.0329219	0.123406	0.15692	0.231147	0.16214
bootstrap	-0.00919097	0.0333989	0.16888	0.142738	0.262582	0.171971
bootstrap	-0.0161955	-0.0621781	0.101009	0.198201	0.267517	0.171054
bootstrap	-0.0400998	0.0213895	0.203487	0.112409	0.256873	0.145079
bootstrap	0.0399278	0.0223755	0.132574	0.0776965	0.24892	0.175255
bootstrap	0.0458239	0.0954366	0.159743	0.0866399	0.18802	0.0594641
bootstrap	0.0205785	-0.042732	0.0905405	0.18627	0.28043	0.178101
bootstrap	0.0186064	0.0741788	0.203133	0.163646	0.269438	0.15608
bootstrap	-0.0219239	0.0574005	0.181138	0.123838	0.25867	0.144587
bootstrap	0.00871435	-0.0297302	0.133432	0.145594	0.262095	0.179043
bootstrap	0.00458417	0.0234879	0.170312	0.186906	0.306777	0.175899
bootstrap	-0.0174751	-0.0240523	0.180741	0.217195	0.277982	0.167319
bootstrap	0.0147121	0.0502804	0.165708	0.109464	0.218239	0.126115
bootstrap	0.0116513	0.0241675	0.130966	0.14281	0.213037	0.157094
bootstrap	-0.00403675	-0.0742209	0.1123	0.150216	0.270805	0.158719
bootstrap	-0.030121	-0.00654466	0.147265	0.154063	0.268968	0.206888
bootstrap	0.0110441	0.0372864	0.136719	0.118364	0.22814	0.134734
bootstrap	0.0304554	0.0664666	0.158178	0.22877	0.27775	0.185115
bootstrap	-0.00809578	0.0835383	0.17737	0.15157	0.268845	0.198029
bootstrap	0.000847138	0.0299934	0.160259	0.149527	0.237986	0.129042
bootstrap	0.0161676	-0.0182167	0.131668	0.145656	0.22361	0.138488
bootstrap	0.0169986	0.04789	0.153076	0.15984	0.258167	0.133511
bootstrap	0.0122408	0.0909306	0.212124	0.171036	0.261831	0.111295
bootstrap	-0.0258187	0.0447306	0.155743	0.161419	0.256122	0.161609
bootstrap	-0.0185426	-0.0112875	0.0972951	0.190272	0.264857	0.135533
bootstrap	0.0706916	-0.0120109	0.0982789	0.130207	0.201708	0.100812
bootstrap	0.0767493	-0.00376771	0.106033	0.185885	0.246249	0.14834
bootstrap	0.041193	-0.0231786	0.111487	0.165035	0.289038	0.166054
bootstrap	-0.00912015	0.010847	0.165462	0.0747462	0.170281	0.052074
bootstrap	0.0197435	-0.0268004	0.091523	0.0996921	0.246172	0.186553
bootstrap	0.0266493	0.000840724	0.153319	0.174604	0.274625	0.147906
bootstrap	0.0170391	0.0331565	0.153434	0.106768	0.232871	0.139039
bootstrap	0.0223609	-0.0184835	0.0774875	0.110641	0.243098	0.1651
bootstrap	-0.0356393	-0.0620675	0.129425	0.135217	0.260458	0.0948669
bootstrap	-0.0227689	0.00796595	0.107424	0.133401	0.192848	0.137175
bootstrap	0.0100193	-0.0209236	0.0648195	0.18678	0.275641	0.162591
bootstrap	0.0636229	0.0137646	0.163692	0.225313	0.295629	0.141255
bootstrap	-0.0282253	-0.0119721	0.188549	0.151489	0.287577	0.199168
bootstrap	0.0401025	0.0417945	0.173571	0.0800531	0.219111	0.0955729
bootstrap	-0.030901	0.0103822	0.178798	0.175578	0.303742	0.210943
bootstrap	0.0279746	-0.0256808	0.128782	0.127524	0.242849	0.190276
bootstrap	-0.00349844	-0.0192443	0.110189	0.195584	0.285746	0.205626
bootstrap	0.0279763	0.0124861	0.0966816	0.168458	0.277993	0.220725
bootstrap	-0.0517425	0.00500278	0.167327	0.185005	0.278339	0.194675
bootstrap	0.0400546	0.0372346	0.13963	0.138578	0.183241	0.128215
bootstrap	-0.0238719	0.0332139	0.142451	0.138218	0.21164	0.182154
bootstrap	0.0448227	0.113434	0.192447	0.116669	0.234142	0.167848
bootstrap	0.0373092	0.0124632	0.170159	0.158513	0.286046	0.132105
bootstrap	-0.0074073	0.0412097	0.170481	0.164308	0.255067	0.137195
bootstrap	-0.0065901	-0.0396918	0.0853221	0.171633	0.295987	0.171109
bootstrap	0.0005976	-0.0727245	0.0811078	0.148377	0.238008	0.159546
bootstrap	0.000909353	-0.0143558	0.103272	0.0501626	0.208965	0.164437
bootstrap	0.0230154	-0.0105935	0.118715	0.171685	0.269847	0.238337
bootstrap	0.0213683	0.0234895	0.134346	0.139346	0.218021	0.181028
bootstrap	0.00861923	0.0224388	0.181758	0.184265	0.27044	0.136409
bootstrap	-0.00523289	0.062226	0.205824	0.101364	0.222242	0.131744
bootstrap	0.0317178	0.00174391	0.167114	0.175464	0.284336	0.195997
bootstrap	0.00539588	-0.00215482	0.13258	0.179205	0.270645	0.159477
bootstrap	0.0304151	0.0202401	0.153424	0.153943	0.273135	0.182308
bootstrap	-0.0754622	0.0647532	0.140736	0.190568	0.308376	0.182997
bootstrap	0.0399735	0.0810912	0.205844	0.182239	0.265012	0.206192
bootstrap	0.000850924	0.000164518	0.137696	0.135361	0.199204	0.0868712
bootstrap	0.0396303	0.0915063	0.204159	0.113746	0.207958	0.176985
bootstrap	-0.00237984	0.0103059	0.130223	0.151413	0.24146	0.153417
bootstrap	0.0948464	-0.00673033	0.122365	0.219971	0.282832	0.158044
bootstrap	0.0483301	0.0746506	0.202845	0.195422	0.25884	0.137814
bootstrap	0.0285916	-0.0131423	0.060357	0.095981	0.219045	0.215616
bootstrap	0.0138256	-0.011501	0.120017	0.0756692	0.157446	0.131918
bootstrap	0.000448991	-0.00772186	0.166711	0.193948	0.272004	0.164855
bootstrap	0.0169	-0.0763544	0.10355	0.15198	0.248955	0.159061
bootstrap	0.0396902	0.00698991	0.157154	0.128805	0.201496	0.162876
bootstrap	0.0280801	-0.0417996	0.0628776	0.218304	0.282514	0.134909
bootstrap	-0.0208771	0.0257762	0.117387	0.0935082	0.194908	0.201978
bootstrap	0.0560393	-0.0150442	0.0896556	0.132531	0.230628	0.109643
bootstrap	0.0545557	0.0274871	0.125233	0.194936	0.305057	0.164275
bootstrap	0.00973711	-0.00238157	0.171587	0.21832	0.293248	0.19894
bootstrap	-0.02052	0.044215	0.171855	0.129868	0.229309	0.119656
bootstrap	0.0223151	0.00842372	0.171183	0.138602	0.259503	0.148161
bootstrap	-0.0099242	0.0489336	0.109679	0.120755	0.247211	0.193678
bootstrap	0.0415641	-0.0559113	0.0511315	0.161638	0.235553	0.207843
bootstrap	0.0519838	0.0353254	0.168	0.145383	0.210561	0.165282
bootstrap	0.0320708	0.0187543	0.173411	0.161336	0.275478	0.125425
bootstrap	0.00212077	0.0447609	0.160782	0.170085	0.254951	0.18314
bootstrap	0.0845675	-0.048255	0.122709	0.159863	0.231491	0.145547
bootstrap	0.0310098	-0.0212112	0.135651	0.166	0.273766	0.23903
bootstrap	-0.00127073	0.0970356	0.199261	0.185113	0.264973	0.134957
bootstrap	-0.00612448	0.144075	0.207645	0.132701	0.219143	0.14287
bootstrap	-0.0653533	0.0486437	0.186939	0.187498	0.285018	0.156722
bootstrap	0.0378883	0.0737041	0.143645	0.175076	0.259904	0.188601
bootstrap	-0.00162738	0.0158188	0.144819	0.0194198	0.19239	0.0760823
bootstrap	0.0173972	0.0260454	0.143168	0.169794	0.264801	0.143647
bootstrap	-0.0226945	-0.0462733	0.112849	0.163321	0.306452	0.217435
bootstrap	0.0278334	-0.0470214	0.0891923	0.0427969	0.187038	0.0977977
bootstrap	0.0126486	0.0222244	0.0950099	0.161649	0.20787	0.147883
bootstrap	0.0336779	0.0499332	0.159749	0.218775	0.29559	0.194705
bootstrap	0.000486218	0.0458521	0.127512	0.167471	0.239891	0.138161
bootstrap	-0.0389848	-0.0336893	0.140816	0.201734	0.297242	0.193859
bootstrap	0.0524462	0.0387851	0.133906	0.115973	0.211009	0.176464
bootstrap	0.0276422	0.0316967	0.142809	0.136262	0.281573	0.160291
bootstrap	0.0215062	0.0306639	0.146468	0.142162	0.240379	0.146338
bootstrap	-0.0355435	0.0513891	0.174748	0.130199	0.289978	0.190283
bootstrap	0.0222237	0.031052	0.144552	0.120312	0.218747	0.17493
bootstrap	0.000440338	-0.00505682	0.162266	0.140475	0.308459	0.234595
bootstrap	0.00597123	0.0717834	0.141019	0.145912	0.277792	0.202107
bootstrap	0.0353792	0.019048	0.189358	0.125558	0.237666	0.151349
bootstrap	0.0479264	-0.0348453	0.129482	0.121515	0.215631	0.172848
bootstrap	0.0612724	0.00577833	0.108933	0.205987	0.247418	0.12241
bootstrap	0.042416	0.0174441	0.0997001	0.0956341	0.177284	0.115583
bootstrap	0.0940326	-0.0481461	0.11312	0.168383	0.23031	0.156478
bootstrap	-0.0494173	0.00496858	0.116374	0.10516	0.20056	0.134508
bootstrap	-0.0116874	-0.0351244	0.100685	0.192945	0.294985	0.176831
bootstrap	-0.00666291	-0.000798248	0.144553	0.210304	0.256937	0.128775
bootstrap	0.108313	0.0239808	0.0842087	0.170875	0.260407	0.226563
bootstrap	0.00245946	-0.0594034	0.119779	0.110138	0.222292	0.148212
bootstrap	-0.0248307	0.0302308	0.117293	0.0900908	0.190655	0.177527
bootstrap	0.0228385	0.0402616	0.146154	0.150517	0.23715	0.159405
bootstrap	0.0360479	0.0417479	0.13872	0.119232	0.216586	0.119773
bootstrap	0.0414186	-0.0169433	0.136595	0.127234	0.22952	0.154575
bootstrap	0.0444681	0.0431882	0.129406	0.157784	0.220908	0.135542
bootstrap	-0.0058411	0.00146939	0.14895	0.177118	0.272285	0.18586
bootstrap	0.0161195	0.011512	0.133987	0.218976	0.263472	0.129575
bootstrap	0.00299198	0.00799227	0.215701	0.184445	0.282693	0.181432
bootstrap	0.0493274	0.0158831	0.171382	0.148385	0.256242	0.175674
bootstrap	-0.0335916	-0.0406614	0.115743	0.136984	0.239983	0.169851
bootstrap	0.00557138	0.0676717	0.121232	0.147813	0.215064	0.180065
bootstrap	-0.062817	0.0279766	0.145726	0.207151	0.275923	0.169695
bootstrap	-0.00909991	0.043736	0.144898	0.183044	0.255947	0.177598
bootstrap	0.00310905	0.0249767	0.137658	0.14348	0.272068	0.1765
bootstrap	0.101387	0.0470753	0.156627	0.202645	0.248218	0.154435
bootstrap	-0.0101311	-0.009064	0.0761064	0.159888	0.264964	0.134895
bootstrap	0.0303413	-0.057061	0.128497	0.106068	0.200326	0.122686
bootstrap	-0.00295177	-0.0194811	0.115386	0.151999	0.254885	0.167068
bootstrap	0.0764309	0.00173126	0.0811681	0.161553	0.252505	0.170737
bootstrap	-0.0169888	0.0527822	0.185465	0.121763	0.225951	0.140519
bootstrap	-0.0313102	0.0264609	0.148469	0.136791	0.238811	0.153325
bootstrap	0.031933	-0.0696887	0.0685758	0.147413	0.256101	0.145654
bootstrap	0.00641158	0.00756954	0.141576	0.164276	0.250131	0.206816
bootstrap	0.0218206	-0.033068	0.0859041	0.174978	0.275158	0.157474
bootstrap	0.0202446	-0.0246503	0.0590103	0.16888	0.240484	0.161202
bootstrap	-0.016865	-0.00366349	0.123859	0.122122	0.270463	0.193205
bootstrap	-0.0670805	-0.06268	0.129518	0.233466	0.308783	0.186452
bootstrap	-0.00779263	0.0414135	0.168836	0.150664	0.242866	0.199855
bootstrap	0.0345663	0.0306902	0.146315	0.137514	0.21228	0.108026
bootstrap	-0.000222878	-0.0663461	0.0561764	0.129905	0.245636	0.16147
bootstrap	0.0686469	0.047559	0.18389	0.223538	0.24615	0.109149
bootstrap	0.0327414	0.0353512	0.175139	0.190199	0.289393	0.195813
bootstrap	0.0671007	0.0870131	0.189922	0.144144	0.232934	0.146289
bootstrap	0.017249	0.0153309	0.157109	0.168006	0.25994	0.199985
bootstrap	0.0489993	-0.0282501	0.104764	0.178502	0.230087	0.133952
bootstrap	0.00893499	0.0344128	0.14177	0.178885	0.312964	0.232285
bootstrap	-0.0192212	-0.0184041	0.131736	0.218142	0.314012	0.1942
bootstrap	-0.00578407	0.00325803	0.157648	0.15645	0.235868	0.157505
bootstrap	-0.0288212	0.025027	0.115953	0.18974	0.265051	0.166103
bootstrap	0.0378091	0.0157225	0.0957722	0.134808	0.211739	0.129614
bootstrap	-0.0254137	-0.0155365	0.171904	0.110098	0.274806	0.161624
bootstrap	-0.0315887	0.0209856	0.1012	0.121325	0.155892	0.121455
bootstrap	0.04951	0.0160966	0.102439	0.148757	0.234841	0.127834
bootstrap	-0.0497096	0.0318575	0.153277	0.197067	0.296875	0.199422
bootstrap	0.0285739	0.0102384	0.188805	0.150048	0.198637	0.106561
bootstrap	-0.00903838	0.0450622	0.153857	0.160304	0.261856	0.170232
bootstrap	0.0734396	-0.0440667	0.0697158	0.159466	0.197771	0.13577
bootstrap	-0.0319939	0.0215299	0.110263	0.134799	0.243745	0.11459
bootstrap	-0.017695	0.0330667	0.146121	0.179087	0.24113	0.166674
bootstrap	0.0508978	0.0833407	0.218866	0.109675	0.242345	0.173233
bootstrap	-0.00362907	0.025809	0.114431	0.115756	0.203285	0.123116
bootstrap	0.0632332	0.0160554	0.151065	0.191963	0.221806	0.160541
bootstrap	0.0389497	-0.0103362	0.102443	0.18853	0.238493	0.0985559
bootstrap	0.053055	0.0230374	0.116723	0.111237	0.259624	0.190409
bootstrap	0.0455592	0.0250992	0.119066	0.216455	0.298576	0.125351
bootstrap	0.0173026	0.00336223	0.114496	0.201262	0.287926	0.168201
bootstrap	0.0492147	-0.00620844	0.127263	0.17142	0.329189	0.208137
bootstrap	0.00866929	0.0130136	0.0755551	0.171369	0.255031	0.134468
bootstrap	0.0141598	-0.0335846	0.11086	0.16689	0.299176	0.180912
bootstrap	-0.0404071	0.0144942	0.122935	0.156358	0.25412	0.13383
bootstrap	0.0619114	0.0252691	0.147908	0.126826	0.225772	0.144702
bootstrap	-0.0375999	-0.00446227	0.13862	0.127186	0.229413	0.193606
bootstrap	0.0369506	0.00552508	0.14536	0.187166	0.259476	0.207722
bootstrap	0.0348157	0.00335415	0.174588	0.241897	0.329065	0.176613
bootstrap	-0.00362656	0.0293735	0.202977	0.138001	0.245113	0.124826
bootstrap	0.0480287	-0.0504451	0.102332	0.13079	0.305075	0.16103
bootstrap	0.0497055	-0.0354408	0.0821461	0.146359	0.253966	0.20869
bootstrap	0.00796985	0.0314	0.158267	0.157827	0.266063	0.181806
bootstrap	-0.0053361	-0.0277876	0.100477	0.233281	0.356136	0.198283
bootstrap	0.0505719	-0.0286762	0.143013	0.154531	0.244481	0.142169
bootstrap	-0.0266028	-0.0110461	0.0894081	0.11606	0.229663	0.15202
bootstrap	-0.0105691	-0.0125349	0.189742	0.168354	0.290966	0.163262
bootstrap	0.0535829	-0.0377337	0.109951	0.14841	0.231272	0.068835
bootstrap	0.0209225	0.0361753	0.148705	0.127665	0.26288	0.199075
bootstrap	0.0644475	-0.049891	0.0918161	0.111051	0.248274	0.112648
bootstrap	7.81513e-05	-0.0183166	0.13176	0.141768	0.286512	0.214078
bootstrap	0.0224413	-0.0188043	0.119649	0.159325	0.220603	0.122533
bootstrap	0.101001	0.0422981	0.137212	0.200298	0.306162	0.200698
bootstrap	-0.0302334	-0.00340207	0.149172	0.185002	0.253274	0.165894
bootstrap	-0.00171897	-0.0643535	0.0853518	0.12236	0.207796	0.145326
bootstrap	0.0014433	-0.0216052	0.133824	0.154182	0.248525	0.160721
bootstrap	0.00992276	-0.00445535	0.160907	0.14851	0.275786	0.203556
bootstrap	-0.0180018	0.0277031	0.161935	0.150445	0.20687	0.0707397
bootstrap	-0.0817486	-0.0236026	0.167724	0.14853	0.294835	0.170468
bootstrap	0.00193453	-0.0213842	0.121843	0.144721	0.219242	0.145672
bootstrap	-0.0287854	0.0055116	0.117326	0.111667	0.246788	0.174389
bootstrap	-0.0556567	0.0171753	0.119788	0.111578	0.209713	0.146779
bootstrap	0.0193371	0.0376809	0.172621	0.145974	0.223361	0.130679
bootstrap	0.0360657	-0.0130072	0.117504	0.207024	0.286721	0.167577
bootstrap	-0.00594366	0.0257818	0.135603	0.111778	0.230738	0.139673
bootstrap	0.0108753	0.0294176	0.142369	0.120721	0.231874	0.162773
bootstrap	0.0201506	0.000986455	0.142826	0.15062	0.221293	0.181523
bootstrap	0.0238729	0.0855468	0.161365	0.153349	0.262016	0.156956
bootstrap	0.0294617	0.0124351	0.160954	0.164796	0.312954	0.169338
bootstrap	0.0625813	0.0130808	0.144962	0.146537	0.26306	0.180168
bootstrap	-0.0399581	0.0568407	0.154504	0.230093	0.250924	0.146972
bootstrap	0.0115416	-0.00728073	0.0832554	0.147538	0.278249	0.163471
bootstrap	0.031264	-0.0185853	0.170944	0.0967468	0.263947	0.168879
bootstrap	0.109942	-0.00533275	0.0816457	0.134727	0.217835	0.123737
bootstrap	-0.0508154	0.0588035	0.147302	0.225205	0.321171	0.211173
bootstrap	-0.00762696	0.00311043	0.159705	0.126063	0.256816	0.163059
bootstrap	0.0168254	-0.0302352	0.123058	0.0821409	0.245756	0.145014
bootstrap	0.0213399	0.0588365	0.127316	0.185889	0.296783	0.170813
bootstrap	-0.0372472	-0.0427793	0.106941	0.217845	0.312526	0.203747
bootstrap	0.077627	0.077415	0.185972	0.153266	0.241944	0.154465
bootstrap	-0.00532245	0.0519304	0.128661	0.183114	0.279794	0.16139
bootstrap	-0.0321278	0.0182773	0.105129	0.203938	0.273095	0.189605
bootstrap	-0.0968649	0.0462977	0.131049	0.114125	0.311597	0.190134
bootstrap	-0.0514562	-0.0344201	0.105534	0.0969915	0.22132	0.206553
bootstrap	-0.03319	0.00158678	0.101936	0.156073	0.207194	0.0733164
bootstrap	-0.0904696	-0.00929885	0.112915	0.134536	0.209976	0.137237
bootstrap	-0.0664279	0.0761724	0.140018	0.167053	0.266151	0.173116
bootstrap	0.0107046	-0.0356938	0.0776672	0.180032	0.249352	0.179238
bootstrap	0.0528574	-0.0366223	0.103542	0.148404	0.246594	0.143507
bootstrap	0.0471619	-0.0692763	0.0773654	0.196924	0.276577	0.21799
bootstrap	-0.0312752	0.0766162	0.148124	0.165748	0.261374	0.222405
bootstrap	0.00820843	0.0603849	0.160774	0.19791	0.299879	0.177899
bootstrap	-0.00916389	-0.0751547	0.0923749	0.18451	0.271993	0.173135
bootstrap	-0.0443189	-0.021503	0.12281	0.10127	0.240743	0.150468
bootstrap	-0.0294914	0.0528796	0.149277	0.126661	0.215426	0.154297
bootstrap	0.0586744	-0.00751679	0.156334	0.228119	0.286868	0.191187
bootstrap	0.0289552	0.0240513	0.129513	0.111221	0.230974	0.136041
bootstrap	-0.00878457	0.02258	0.153207	0.213445	0.298396	0.128553
bootstrap	0.0366978	0.0337294	0.098265	0.0942744	0.219521	0.185769
bootstrap	0.0485152	0.044117	0.161362	0.0877431	0.200418	0.100187
bootstrap	0.000826668	0.00629202	0.10445	0.169316	0.225323	0.133524
bootstrap	-0.0116819	0.00672995	0.182086	0.135557	0.240364	0.166983
bootstrap	-0.00748393	0.00879297	0.13119	0.16717	0.273669	0.156272
bootstrap	0.0422092	0.10646	0.142907	0.211685	0.289284	0.218221
bootstrap	0.0144885	-0.00970691	0.106368	0.2055	0.264537	0.147522
bootstrap	0.00297543	0.0218413	0.206807	0.13757	0.259169	0.163478
bootstrap	0.0157402	-0.0276857	0.155249	0.134595	0.259414	0.166962
bootstrap	0.0357342	-0.0157992	0.156755	0.216605	0.286241	0.209658
bootstrap	-0.000558027	0.0582182	0.173295	0.144453	0.241065	0.233254
bootstrap	0.0484414	-0.00643988	0.125087	0.202692	0.239623	0.116963
bootstrap	0.01942	0.0358174	0.150346	0.19663	0.283874	0.187332
bootstrap	0.0540728	0.0601551	0.127604	0.163137	0.257163	0.185762
bootstrap	0.0254963	0.0179941	0.128488	0.12232	0.242614	0.111549
bootstrap	0.0393525	0.0337522	0.134616	0.167178	0.232987	0.142799
bootstrap	-0.0196068	-0.0065067	0.125355	0.148941	0.243825	0.0872427
bootstrap	0.0598351	0.0141756	0.173964	0.167069	0.280189	0.160165
bootstrap	0.0130422	0.010575	0.120306	0.132526	0.304008	0.217043
bootstrap	0.00161227	0.0762514	0.182515	0.18003	0.283116	0.168054
bootstrap	-0.0443902	0.0492792	0.160998	0.144849	0.260495	0.147953
bootstrap	-0.00460176	0.00567352	0.15844	0.154876	0.255315	0.152533
bootstrap	0.0467739	0.00575478	0.173202	0.1439	0.223992	0.128978
bootstrap	0.00763592	0.0231648	0.146665	0.137451	0.217201	0.128551
bootstrap	0.0279825	-0.0351797	0.0720528	0.141589	0.246188	0.165694
bootstrap	0.0123554	0.0407025	0.18936	0.0978362	0.208175	0.198016
bootstrap	0.0449293	0.039464	0.147388	0.141665	0.260556	0.118522
bootstrap	-0.058713	-0.0112503	0.102766	0.157054	0.270411	0.243901
bootstrap	0.0100793	0.0682053	0.189505	0.133448	0.268458	0.131328
bootstrap	0.0253295	0.0304484	0.130227	0.153781	0.241427	0.145022
bootstrap	-0.00780326	0.127012	0.236989	0.145497	0.228111	0.115287
bootstrap	-0.0417777	0.0159876	0.124585	0.162286	0.231026	0.158928
bootstrap	-0.00108203	0.00120154	0.173961	0.121187	0.241332	0.125703
bootstrap	-0.0275304	-0.0458103	0.123365	0.180507	0.28412	0.138706
bootstrap	0.0354487	-0.016582	0.103674	0.13337	0.19842	0.174606
bootstrap	0.00990089	0.0060121	0.16992	0.171399	0.281397	0.173513
bootstrap	-0.0151664	0.0232596	0.136612	0.17423	0.241063	0.153799
bootstrap	0.0514581	0.00445193	0.157664	0.164502	0.270231	0.13618
bootstrap	0.0754955	0.0584423	0.173674	0.133477	0.220886	0.170786
bootstrap	0.0511838	0.0591077	0.156213	0.120631	0.220398	0.180445
bootstrap	-0.000398717	0.0132201	0.114006	0.115613	0.202058	0.132609
bootstrap	0.00128211	0.00400048	0.128142	0.10234	0.193658	0.108964
bootstrap	0.0339832	0.000926387	0.171579	0.222628	0.30233	0.138363
bootstrap	0.054662	-0.0225235	0.144644	0.163729	0.258532	0.21152
bootstrap	0.0264984	-0.0305995	0.125439	0.128642	0.251963	0.150154
bootstrap	0.0327069	-0.0372208	0.132984	0.171325	0.277717	0.176655
bootstrap	-0.0474335	0.0293761	0.106258	0.0583675	0.160235	0.116196
bootstrap	-0.0226879	0.0373167	0.165428	0.100567	0.229524	0.13768
bootstrap	-0.0214912	0.0428295	0.171273	0.134425	0.237344	0.19548
bootstrap	-0.028271	0.0582667	0.175788	0.168217	0.299293	0.149216
bootstrap	0.0900275	0.0751839	0.0944263	0.200693	0.254819	0.153546
bootstrap	0.0139795	0.0404454	0.175502	0.146242	0.253282	0.202092
bootstrap	0.0880612	-0.0633139	0.0950572	0.16931	0.238764	0.138115
bootstrap	0.00603026	0.021551	0.14709	0.142124	0.219202	0.171814
bootstrap	0.024773	0.0405536	0.211245	0.139733	0.2939	0.156001
bootstrap	-0.0108117	0.0571032	0.186788	0.136325	0.240348	0.113855
bootstrap	0.00343944	0.0671789	0.176001	0.150496	0.217564	0.154676
bootstrap	0.00783207	0.0804312	0.175428	0.203976	0.307586	0.235826
bootstrap	0.0233599	-0.0177182	0.119618	0.1342	0.22882	0.13911
bootstrap	-0.0332017	0.0162118	0.143483	0.230125	0.24836	0.160613
bootstrap	0.0975574	0.0460299	0.148001	0.212365	0.304535	0.186329
bootstrap	0.000491571	-0.0340327	0.105322	0.161339	0.258347	0.153367
bootstrap	-0.0610647	0.0393357	0.139848	0.120321	0.284291	0.222957
bootstrap	-0.0109214	0.0605511	0.202795	0.173512	0.216296	0.113992
bootstrap	-0.0155251	-0.0381858	0.0994539	0.161543	0.266637	0.189018
bootstrap	0.0140832	-0.0138665	0.11048	0.177407	0.284065	0.177993
bootstrap	0.00283066	-0.00306577	0.134295	0.197798	0.262012	0.158596
bootstrap	0.0286298	0.000942187	0.151959	0.105121	0.225993	0.120683
bootstrap	0.0210169	-0.0725739	0.100594	0.148437	0.213554	0.134592
bootstrap	0.0258616	0.0374798	0.126632	0.123495	0.238705	0.115304
bootstrap	-0.00807492	0.0104902	0.143849	0.122646	0.244447	0.155443
bootstrap	0.0165262	-0.0130312	0.0446276	0.116941	0.204248	0.170162
bootstrap	-0.0569267	0.0274754	0.1541	0.180401	0.264639	0.202207
bootstrap	0.00486786	-0.011869	0.155639	0.147895	0.19642	0.13079
bootstrap	0.0559354	-0.0166743	0.109662	0.24637	0.344998	0.194324
bootstrap	0.063964	0.0599777	0.149646	0.191915	0.239659	0.138185
bootstrap	0.0559265	-0.00493384	0.113558	0.17038	0.209856	0.160132
bootstrap	-0.00793438	0.00801723	0.142107	0.191377	0.293994	0.140046
bootstrap	0.0251157	0.0356448	0.140151	0.135302	0.18576	0.0948561
bootstrap	-0.0263535	-0.0635964	0.109271	0.13911	0.290509	0.143994
bootstrap	0.00409761	-0.076116	0.108773	0.176679	0.264798	0.181685
bootstrap	0.0110427	-0.0155191	0.134165	0.107678	0.196608	0.102398
bootstrap	0.0352558	-0.00535729	0.109813	0.116937	0.212212	0.0743128
bootstrap	0.00436242	-0.0015506	0.11324	0.165835	0.277966	0.177628
bootstrap	-0.0573206	0.0715925	0.160389	0.137307	0.24954	0.137665
bootstrap	0.015036	0.0671315	0.140114	0.237026	0.269078	0.220545
bootstrap	-0.0311894	0.0445683	0.148667	0.159059	0.260852	0.121831
bootstrap	-0.0258958	-0.0050699	0.149576	0.153707	0.234214	0.157049
bootstrap	0.0550021	-0.00841508	0.133605	0.19236	0.339399	0.206772
bootstrap	-0.0207755	-0.0397914	0.139005	0.112788	0.224589	0.136615
bootstrap	-0.0141119	-0.0384204	0.0558234	0.141955	0.257573	0.159713
bootstrap	-0.00286836	-0.021062	0.120627	0.210185	0.25232	0.175643
bootstrap	0.0445481	0.0187555	0.138769	0.174097	0.23322	0.130659
bootstrap	-0.0106883	0.0235438	0.0883102	0.120809	0.211639	0.132065
bootstrap	-0.0036149	-0.0229917	0.0741947	0.187445	0.274	0.261062
bootstrap	-0.0126892	0.00905119	0.129881	0.153618	0.238603	0.112694
bootstrap	0.016341	-0.0677894	0.128946	0.139708	0.206486	0.0770387
bootstrap	-0.0572351	0.015151	0.132974	0.137476	0.272515	0.149577
bootstrap	0.0125537	0.0298226	0.173187	0.0775817	0.193544	0.142578
bootstrap	-0.0199775	0.0381741	0.124975	0.0919264	0.182313	0.116041
bootstrap	-0.0126888	0.0136958	0.13818	0.156223	0.227795	0.107627
bootstrap	0.00764035	0.03283	0.138429	0.178297	0.252586	0.172563
bootstrap	0.0531823	-0.0151436	0.14023	0.134832	0.215007	0.155455
bootstrap	0.0458185	-0.0309113	0.17351	0.147475	0.238288	0.151261
bootstrap	0.0696496	0.0564634	0.174495	0.0919744	0.263817	0.171197
bootstrap	0.0246388	0.0102661	0.0974172	0.0700756	0.22967	0.145683
bootstrap	0.059249	0.0141983	0.127327	0.1401	0.194542	0.106095
bootstrap	0.00155744	0.0117692	0.144446	0.166711	0.245695	0.127831
bootstrap	0.00478479	0.0578981	0.133558	0.084821	0.160178	0.120724
bootstrap	0.0488134	-0.0238115	0.16702	0.148157	0.254047	0.150745
bootstrap	0.0503014	0.0138141	0.124441	0.219148	0.283987	0.199709
bootstrap	0.0198143	-0.0156336	0.130375	0.0850199	0.24207	0.156206
bootstrap	-0.00418758	0.000441769	0.106889	0.158218	0.196408	0.133264
bootstrap	0.0239252	0.0518717	0.113514	0.200169	0.253181	0.126338
bootstrap	0.0459824	0.0104975	0.140456	0.204117	0.272348	0.175127
bootstrap	-0.0548689	0.0105499	0.174159	0.0869278	0.193407	0.085795
bootstrap	-0.00605089	0.0340469	0.203369	0.158036	0.265449	0.137349
bootstrap	0.0136052	0.0285481	0.11164	0.159906	0.202176	0.15636
bootstrap	0.0152479	0.0226599	0.118666	0.116257	0.239135	0.161275
bootstrap	-0.00118929	0.0371385	0.191129	0.101064	0.210987	0.122935
bootstrap	0.0601017	0.0136458	0.138469	0.153735	0.250369	0.169663
bootstrap	-0.0357299	0.0117999	0.134852	0.145974	0.262189	0.164263
bootstrap	0.0650145	-0.0178683	0.101161	0.16953	0.228871	0.154253
bootstrap	0.0125533	-0.0180117	0.13493	0.172704	0.262041	0.136039
bootstrap	-0.034746	-0.0264605	0.0640818	0.162125	0.254416	0.194854
bootstrap	-0.0117009	0.0390666	0.211071	0.174586	0.226503	0.168147
bootstrap	-0.0303437	0.0217897	0.200087	0.130587	0.260826	0.162061
bootstrap	0.0169833	0.055991	0.181172	0.157944	0.259067	0.14832
bootstrap	0.0215019	0.0663643	0.207809	0.155621	0.241902	0.159685
bootstrap	0.100933	0.0446459	0.120072	0.127686	0.197183	0.142249
bootstrap	-0.00727636	-0.0181123	0.172151	0.180157	0.229248	0.153493
bootstrap	-0.0267293	-0.00597763	0.141053	0.215252	0.259743	0.201784
bootstrap	0.0138713	0.0718369	0.199613	0.207222	0.270842	0.154152
bootstrap	0.00359258	-0.0285058	0.130289	0.154197	0.241883	0.197143
bootstrap	-0.00176912	-0.00544489	0.0737182	0.0799413	0.229853	0.226657
bootstrap	-0.0226767	0.00660537	0.16734	0.0626877	0.239093	0.128785
bootstrap	0.029325	0.0694904	0.182645	0.158942	0.313643	0.181045
bootstrap	-0.0124613	-0.0178145	0.132805	0.0669803	0.193859	0.11077
bootstrap	-0.0271736	0.0257073	0.149176	0.174477	0.272016	0.195626
bootstrap	0.0403567	0.0304858	0.11334	0.115418	0.190707	0.148914
bootstrap	0.0318931	0.0722415	0.107394	0.120453	0.164541	0.114922
bootstrap	0.0695991	-0.00648881	0.14134	0.135929	0.204164	0.143004
bootstrap	0.0397884	-0.0113037	0.14438	0.182196	0.262766	0.163352
bootstrap	-0.0164321	0.0477204	0.151515	0.18782	0.283744	0.178269
bootstrap	0.00202359	-0.0164763	0.189121	0.164975	0.288218	0.184561
bootstrap	0.00054167	0.01167	0.0810469	0.12775	0.191383	0.0978715
bootstrap	0.0480934	-0.0279691	0.152857	0.114394	0.220664	0.127727
bootstrap	0.0756025	0.0273303	0.207287	0.200018	0.252532	0.173134
bootstrap	0.0382116	-0.0177905	0.146516	0.128534	0.251803	0.181955
bootstrap	0.0272359	0.104978	0.190175	0.173917	0.232287	0.117418
bootstrap	-0.0104106	-0.0135582	0.175833	0.141049	0.223502	0.139437
bootstrap	-0.000816016	-0.0116417	0.0964578	0.154221	0.25389	0.154855
bootstrap	-0.0195047	0.0253636	0.215881	0.140517	0.261845	0.158292
bootstrap	0.000206271	0.060383	0.169391	0.148167	0.278273	0.184875
bootstrap	0.0556675	0.0257905	0.140482	0.174963	0.237183	0.201832
bootstrap	0.0137616	0.0089617	0.111884	0.193648	0.250533	0.152264
bootstrap	-0.0703724	0.0726148	0.173032	0.177277	0.272431	0.105639
bootstrap	0.0248208	-0.0457876	0.11195	0.239949	0.315746	0.199335
bootstrap	0.0222542	0.0169205	0.136181	0.138378	0.200162	0.122109
bootstrap	0.0634443	0.000599187	0.138232	0.143314	0.212498	0.13531
bootstrap	0.06605	0.00529274	0.133161	0.228514	0.279509	0.206235
bootstrap	-0.0317611	-0.00148324	0.139619	0.195275	0.289186	0.137087
bootstrap	0.0314003	0.0437509	0.159394	0.170065	0.248718	0.160601
bootstrap	-0.0449532	0.0478704	0.1566	0.148297	0.269487	0.113568
bootstrap	0.0392446	0.0164141	0.114727	0.137356	0.197969	0.178598
bootstrap	0.045412	0.024667	0.171991	0.168682	0.254535	0.202084
bootstrap	0.0390928	0.0011457	0.150514	0.151665	0.219557	0.150062
bootstrap	-0.0356173	0.0925611	0.168194	0.124796	0.243667	0.159214
bootstrap	0.084094	0.0492067	0.170439	0.139089	0.217283	0.140952
bootstrap	0.0571226	0.0410678	0.151596	0.1692	0.227991	0.163653
bootstrap	0.0273687	-0.00139756	0.0813184	0.120951	0.241245	0.193107
bootstrap	0.0300292	0.0868851	0.156968	0.17063	0.251648	0.133487
bootstrap	-0.0487107	-0.000576472	0.139845	0.0916739	0.240884	0.167272
bootstrap	0.00937293	0.0847243	0.144852	0.190755	0.291183	0.175358
bootstrap	0.0349467	-0.00237211	0.160971	0.114325	0.208208	0.160756
bootstrap	0.0157546	-0.0391253	0.114636	0.0869297	0.221794	0.1147
bootstrap	0.0367372	-0.0141115	0.137098	0.168261	0.210826	0.137597
bootstrap	-0.00460038	-0.011269	0.103209	0.0693505	0.215813	0.107096
bootstrap	0.0644311	0.0438332	0.14196	0.112183	0.219971	0.164172
bootstrap	0.00967742	-0.0423719	0.14267	0.130365	0.224717	0.184482
bootstrap	0.00608762	-0.0288821	0.110679	0.155597	0.247065	0.148561
bootstrap	0.0158826	-0.00260699	0.150031	0.136994	0.254367	0.132637
bootstrap	0.0410905	-0.0512562	0.165329	0.128809	0.279	0.207133
bootstrap	0.000673089	-0.0327536	0.0926771	0.204614	0.245872	0.155364
bootstrap	0.0736958	0.0230096	0.133423	0.0976648	0.19598	0.1596
bootstrap	0.0110069	0.0426141	0.16915	0.192331	0.270661	0.200926
bootstrap	-0.002753	0.0294823	0.176166	0.148703	0.26039	0.160974
bootstrap	0.0246076	-0.00476128	0.138619	0.144106	0.248301	0.231394
bootstrap	-0.0859278	-0.0235532	0.112811	0.183283	0.29	0.144295
bootstrap	0.0413416	0.0178137	0.133878	0.160689	0.256652	0.204966
bootstrap	-0.0187882	0.0441576	0.177022	0.24382	0.288482	0.151701
bootstrap	-0.00243751	-0.0127689	0.115944	0.215235	0.327783	0.204913
bootstrap	0.0242452	0.0293365	0.14876	0.119844	0.261096	0.122689
bootstrap	0.115715	0.069277	0.145513	0.151134	0.221438	0.13232
bootstrap	0.015311	0.0570608	0.185737	0.149941	0.206396	0.12152
bootstrap	0.0600774	0.0378617	0.123277	0.167043	0.208828	0.06911
bootstrap	-0.0309708	0.0129675	0.130746	0.165954	0.261845	0.17449
bootstrap	-0.0388292	-0.0548819	0.084472	0.207697	0.275251	0.220023
bootstrap	0.0486218	0.021375	0.175211	0.132926	0.218678	0.102281
bootstrap	0.000214679	0.0782339	0.142962	0.167569	0.277582	0.148789
bootstrap	0.0281869	-0.0342719	0.124548	0.160172	0.235302	0.1176
bootstrap	0.0739538	0.0593918	0.178413	0.212016	0.215153	0.116974
bootstrap	-0.03469	0.021351	0.188973	0.176946	0.270764	0.153538
bootstrap	0.0104994	-0.0100222	0.102959	0.0964467	0.219917	0.180298
bootstrap	0.0836043	0.0482624	0.121564	0.137907	0.242835	0.0982829
bootstrap	0.00495948	-0.0318043	0.114999	0.143483	0.303168	0.165494
bootstrap	0.041837	0.1122	0.188764	0.176545	0.266856	0.133212
bootstrap	0.0229563	0.0430147	0.14262	0.106714	0.217271	0.130348
bootstrap	-0.00128556	0.00316994	0.0886844	0.0881584	0.192386	0.113438
bootstrap	0.0248558	0.0179541	0.188287	0.180902	0.26624	0.118051
bootstrap	0.0218955	-0.0760897	0.121808	0.177034	0.267067	0.16783
bootstrap	0.0139475	-0.105381	0.115829	0.177641	0.308307	0.206156
bootstrap	-0.00589348	-0.0138383	0.084892	0.146903	0.202176	0.0981131
bootstrap	-0.0138607	0.0495733	0.128845	0.0730593	0.231853	0.183515
bootstrap	0.0244468	0.0498212	0.163978	0.161976	0.241695	0.123122
bootstrap	-0.03528	0.00929443	0.167965	0.17517	0.236425	0.146041
bootstrap	0.0194902	0.0394149	0.122516	0.148682	0.252008	0.118742
bootstrap	0.0587534	0.044344	0.116316	0.108773	0.221732	0.118506
bootstrap	0.0419027	-0.00484225	0.131659	0.185492	0.223737	0.182974
bootstrap	0.0128803	0.0326126	0.115034	0.147082	0.289155	0.242703
bootstrap	0.00660843	-0.00568021	0.105722	0.100094	0.22963	0.111112
bootstrap	0.0134996	-0.00474748	0.0964894	0.0757956	0.212763	0.164032
bootstrap	0.0131739	-0.011911	0.130687	0.165435	0.236505	0.174585
bootstrap	-0.0265101	0.0596898	0.140473	0.0938666	0.230272	0.183862
bootstrap	-0.021479	-0.0237597	0.0863276	0.11101	0.214062	0.169485
bootstrap	0.0210979	0.014483	0.156571	0.198211	0.271475	0.109174
bootstrap	0.0109757	0.0702377	0.183792	0.24415	0.282311	0.123164
bootstrap	0.00532651	-0.0371408	0.107377	0.13241	0.254239	0.201016
bootstrap	0.0222948	0.0768469	0.143182	0.155494	0.215549	0.17602
bootstrap	0.00318314	0.0216734	0.161624	0.10319	0.235466	0.166924
bootstrap	-0.0655402	0.059985	0.184786	0.174559	0.259622	0.158989
bootstrap	0.00343445	-0.0133467	0.110597	0.197784	0.273389	0.176346
bootstrap	0.033249	-0.00247605	0.117545	0.228783	0.311815	0.261297
bootstrap	0.0147033	-0.0215383	0.0944099	0.128679	0.197014	0.131538
bootstrap	0.0629834	0.0793947	0.162745	0.134046	0.22129	0.0532579
bootstrap	-0.0330191	-0.00254895	0.106773	0.206027	0.278464	0.181491
bootstrap	0.0649782	0.0421145	0.142904	0.146644	0.203885	0.10226
bootstrap	0.145455	-0.0159538	0.157569	0.206941	0.26746	0.224135
bootstrap	0.00745576	-0.0713161	0.0275938	0.158978	0.253256	0.148734
bootstrap	0.0150943	0.0330407	0.142986	0.130847	0.203053	0.0801737
bootstrap	-0.00943942	0.0335476	0.193731	0.212834	0.335114	0.232586
bootstrap	0.00798056	0.0415537	0.154791	0.100305	0.236232	0.15697
bootstrap	0.0162718	0.0383381	0.204513	0.123176	0.246926	0.130614
bootstrap	0.0283689	0.0175609	0.185619	0.122063	0.245265	0.138192
bootstrap	0.0233249	0.0135586	0.120597	0.186527	0.230318	0.119866
bootstrap	0.05439	0.0341895	0.15421	0.14778	0.250049	0.178749
bootstrap	0.0160878	-0.0231868	0.136484	0.0531216	0.167626	0.13369
bootstrap	0.0412688	0.0863354	0.185847	0.163861	0.268904	0.190124
bootstrap	-0.0462695	-0.0148657	0.105618	0.11268	0.246311	0.157567
bootstrap	0.00838247	0.00961859	0.168876	0.14656	0.246823	0.160162
bootstrap	-0.00396077	0.000710669	0.135805	0.182924	0.278766	0.187704
bootstrap	-0.018336	0.0094017	0.101444	0.155436	0.21819	0.159442
bootstrap	0.0368981	-0.0183921	0.105773	0.123954	0.285041	0.199773
bootstrap	0.0395567	-0.00552577	0.0768667	0.121079	0.209305	0.0857992
bootstrap	0.0222497	0.0116459	0.10546	0.20499	0.223107	0.117711
bootstrap	-0.0239457	0.0949023	0.156689	0.100781	0.216843	0.119368
bootstrap	0.0216771	-0.01946	0.0847215	0.135972	0.20882	0.133711
bootstrap	-0.0455041	0.0491052	0.224074	0.182104	0.278474	0.142471
bootstrap	0.0280607	0.0037534	0.168347	0.145139	0.274564	0.1629
bootstrap	-0.00811225	-0.0173908	0.126928	0.156321	0.265054	0.159865
bootstrap	-0.0238596	0.0351976	0.102525	0.178376	0.30502	0.163397
bootstrap	0.0240106	0.00151732	0.141113	0.15678	0.243799	0.14602
bootstrap	-0.0579265	-0.0572658	0.106599	0.145915	0.29645	0.195477
bootstrap	0.00774047	-0.052635	0.124426	0.148246	0.218872	0.0609624
bootstrap	-0.0316069	0.0571265	0.134851	0.189367	0.273425	0.135375
bootstrap	0.0491425	0.0128909	0.140233	0.118836	0.199334	0.127558
bootstrap	-0.0224064	0.0194419	0.166716	0.143523	0.242587	0.121097
bootstrap	0.032539	-0.0140151	0.159543	0.20552	0.323986	0.217689
bootstrap	0.056908	-0.0161518	0.105907	0.195671	0.303921	0.158733
bootstrap	-0.0277411	0.0180658	0.15976	0.233345	0.247151	0.14868
bootstrap	-0.0202461	0.0383401	0.166887	0.169775	0.255671	0.157632
bootstrap	0.0476329	0.121377	0.214305	0.135151	0.245233	0.151709
bootstrap	0.0273151	-0.0141711	0.152568	0.158542	0.230422	0.0960148
bootstrap	0.013606	0.0143803	0.110731	0.110507	0.216904	0.127862
bootstrap	0.0564568	0.040772	0.189419	0.155964	0.25445	0.116512
bootstrap	0.00352443	0.0660089	0.133799	0.120655	0.242014	0.19801
bootstrap	0.0234468	0.0315715	0.113758	0.237236	0.28808	0.153916
bootstrap	0.0248972	0.0206062	0.115836	0.168118	0.271629	0.146172
bootstrap	0.0156239	0.0154428	0.184635	0.152602	0.275763	0.190412
bootstrap	-0.0227155	0.00710468	0.143711	0.16489	0.279061	0.174862
bootstrap	0.0606895	-0.00411208	0.159877	0.170463	0.244262	0.109888
bootstrap	-0.0790685	0.136304	0.198049	0.209618	0.272685	0.14394
bootstrap	0.0376233	0.0145573	0.13011	0.112711	0.214408	0.112758
bootstrap	0.0469162	0.0261932	0.16988	0.170861	0.218979	0.144572
bootstrap	0.0360061	0.00796762	0.131324	0.139479	0.272127	0.173074
bootstrap	0.0197	0.09184	0.219014	0.158419	0.208825	0.158489
bootstrap	-0.007263	0.00876921	0.117297	0.167543	0.281695	0.200656
bootstrap	0.00330776	0.0212085	0.138386	0.128849	0.241602	0.11551
bootstrap	-0.118007	-0.0113696	0.124447	0.214613	0.289731	0.225526
bootstrap	0.0191272	0.0135539	0.135173	0.0860411	0.224248	0.134389
bootstrap	0.0117678	0.0407521	0.18193	0.155605	0.23616	0.168743
bootstrap	-0.00869532	-0.0735708	0.0910635	0.194027	0.305619	0.211674
bootstrap	0.0424314	0.000251007	0.174471	0.170305	0.2786	0.151622
bootstrap	-0.0374396	0.0739114	0.1764	0.167221	0.264222	0.203918
bootstrap	0.00664444	-0.0138209	0.155635	0.106774	0.188148	0.0977939
bootstrap	0.0317945	0.00809103	0.116666	0.156878	0.297197	0.187697
bootstrap	-0.0421666	0.0138808	0.0594067	0.135035	0.228159	0.174505
bootstrap	0.0497425	0.0400291	0.110856	0.10635	0.229702	0.127306
bootstrap	0.0121377	0.0491351	0.176179	0.17808	0.261225	0.170105
bootstrap	0.0123994	-0.0198764	0.117185	0.154818	0.24363	0.170163
bootstrap	-0.0666596	-0.0286755	0.0834544	0.158813	0.261118	0.139866
bootstrap	-0.0143205	0.0537406	0.186536	0.14439	0.195447	0.0868005
bootstrap	-0.00639554	0.0458349	0.163658	0.143891	0.184133	0.157934
bootstrap	-0.0030504	0.0659808	0.176412	0.19448	0.268161	0.10973
bootstrap	-0.00319607	-0.0755326	0.0969064	0.185279	0.285884	0.167116
bootstrap	0.0311782	-0.033199	0.148829	0.168296	0.246167	0.171023
bootstrap	-0.00307478	-0.0272404	0.0781777	0.171181	0.281552	0.185927
bootstrap	0.063919	-0.0131425	0.144921	0.176886	0.26102	0.206063
bootstrap	-0.0314984	-0.0370281	0.135184	0.129329	0.231695	0.149203
bootstrap	0.0767727	-0.0294162	0.109092	0.171278	0.233627	0.137715
bootstrap	0.0223519	-0.01594	0.147596	0.202986	0.32322	0.191579
bootstrap	-0.017395	-0.0085445	0.160509	0.134064	0.219312	0.0867377
bootstrap	0.00770504	0.0759474	0.198673	0.172763	0.251713	0.185081
bootstrap	-0.00507801	0.0258228	0.154546	0.165048	0.281211	0.219437
bootstrap	-0.00433648	0.0924804	0.16275	0.190492	0.277188	0.123415
bootstrap	-0.00250687	-0.00387861	0.154022	0.109506	0.235072	0.144195
bootstrap	0.0366765	0.0901257	0.175555	0.137963	0.253649	0.157402
bootstrap	-0.00628932	0.0341338	0.110787	0.124334	0.259764	0.187374
bootstrap	-0.0262942	0.0251862	0.115857	0.147851	0.252949	0.115459
bootstrap	-0.0464746	0.0336356	0.113557	0.152466	0.278484	0.152614
bootstrap	0.0328907	-0.0297823	0.104854	0.185138	0.273676	0.171636
bootstrap	0.0501957	0.0393263	0.120429	0.160462	0.230247	0.170388
bootstrap	-0.0173742	-0.0161776	0.088931	0.145509	0.254658	0.191512
bootstrap	0.033547	-0.0460185	0.12073	0.208181	0.257283	0.1798
bootstrap	0.0972161	-0.019363	0.127932	0.177608	0.234434	0.149685
bootstrap	0.0467886	-0.0194185	0.13296	0.156232	0.260991	0.2052
bootstrap	0.0164791	-0.0536785	0.0841768	0.155599	0.21981	0.153125
bootstrap	-0.00704219	-0.0183137	0.124286	0.164611	0.273656	0.203333
bootstrap	0.00304049	0.0228121	0.144563	0.129116	0.222705	0.0853471
bootstrap	0.0165558	0.0182516	0.128182	0.169052	0.285993	0.139605
bootstrap	0.0615975	0.0632392	0.136453	0.137254	0.214802	0.119939
bootstrap	0.000807978	0.0027779	0.153012	0.172398	0.274202	0.159478
bootstrap	0.0485716	-0.0550396	0.095467	0.289331	0.279397	0.19879
bootstrap	-0.02533	-0.082047	0.104407	0.199048	0.286025	0.176049
bootstrap	-0.0748489	-0.0170754	0.120172	0.157591	0.279337	0.172568
bootstrap	0.0561435	0.072593	0.157095	0.122722	0.184452	0.0955102
bootstrap	0.00573229	0.0620449	0.150652	0.156767	0.229002	0.142509
bootstrap	0.0597325	0.0531242	0.169193	0.18934	0.24449	0.125148
bootstrap	0.0326996	-0.00445649	0.115158	0.235718	0.283127	0.19115
bootstrap	-0.04551	0.0829963	0.198236	0.115646	0.248009	0.153527
bootstrap	0.0412691	-0.0497109	0.129689	0.199518	0.230413	0.102108
bootstrap	0.0155818	0.0834696	0.220935	0.120281	0.269603	0.18332
bootstrap	0.00760348	0.0725013	0.142599	0.188076	0.300621	0.226319
bootstrap	0.090279	0.0327622	0.122536	0.247971	0.248124	0.192899
bootstrap	-0.0300058	0.0110091	0.110236	0.181325	0.284875	0.205267
bootstrap	0.045442	0.0533397	0.120098	0.121723	0.259728	0.168717
bootstrap	-0.0470607	0.0185319	0.168897	0.166482	0.26296	0.164827
bootstrap	0.010795	0.0766606	0.17712	0.0938667	0.222038	0.126685
bootstrap	0.0442462	0.0300312	0.135135	0.133635	0.227217	0.156653
bootstrap	-0.0151185	0.0171707	0.150733	0.259032	0.304774	0.176499
bootstrap	0.0471078	-0.0166309	0.121094	0.138664	0.244586	0.118865
bootstrap	0.0861321	-0.010179	0.140566	0.138685	0.205817	0.1047
bootstrap	0.0902303	0.0588258	0.170696	0.172222	0.269173	0.143711
bootstrap	0.0566935	0.0331123	0.151679	0.110607	0.229913	0.109152
bootstrap	-0.0258182	0.0965908	0.134088	0.158243	0.285276	0.208163
bootstrap	0.0379523	0.00930977	0.0846017	0.113827	0.231406	0.130999
bootstrap	0.0131813	0.000505967	0.151916	0.190511	0.213227	0.107786
bootstrap	0.00547618	0.0211058	0.120701	0.166028	0.247402	0.202164
bootstrap	0.0738675	0.0238506	0.150153	0.188172	0.270881	0.21561
bootstrap	0.0105129	0.000422841	0.14794	0.0893018	0.212574	0.127094
bootstrap	0.00618375	0.0592733	0.192539	0.145138	0.268027	0.155007
bootstrap	0.0167873	0.0133794	0.145264	0.143874	0.24866	0.1106
bootstrap	0.0387375	0.0221592	0.123801	0.151131	0.266221	0.199137
bootstrap	0.0369143	-0.0402288	0.0929314	0.129407	0.218988	0.151121
bootstrap	0.0473507	0.0928613	0.194109	0.12128	0.246738	0.156655
bootstrap	0.0275351	0.00448661	0.102527	0.179224	0.257485	0.13823
bootstrap	0.00771897	0.0201909	0.151941	0.171756	0.270792	0.199703
bootstrap	-0.0366863	-0.0212262	0.13756	0.183151	0.321602	0.176054
bootstrap	0.00328429	-0.0208641	0.10051	0.0917137	0.176869	0.153545
bootstrap	-0.0588401	-0.0207544	0.126703	0.20959	0.31376	0.19965
bootstrap	0.0530334	0.0183563	0.135067	0.159965	0.238123	0.136281
bootstrap	-0.0151981	-0.0443682	0.099804	0.169213	0.298128	0.190357
bootstrap	-0.0784934	0.00544234	0.0825829	0.107646	0.21095	0.125953
bootstrap	-0.0316663	0.033161	0.134764	0.0952051	0.208649	0.139731
bootstrap	0.0213669	0.0324247	0.131021	0.24173	0.302073	0.175571
bootstrap	0.075379	-0.0238833	0.117397	0.132435	0.213541	0.138994
bootstrap	-0.029932	0.0405032	0.114832	0.149129	0.21772	0.161943
bootstrap	0.129251	-0.0145106	0.101375	0.139994	0.252135	0.198761
bootstrap	0.0494679	0.0594867	0.155776	0.175623	0.29779	0.127767
bootstrap	-0.0348427	0.0120445	0.15515	0.16453	0.278639	0.197179
bootstrap	0.0732954	0.0301431	0.178694	0.175559	0.23348	0.147811
bootstrap	-0.0333879	-0.0153126	0.108122	0.0946165	0.181331	0.153977
bootstrap	0.00732788	-0.00429459	0.142822	0.124367	0.205471	0.168125
bootstrap	0.0143906	0.0360012	0.175707	0.155642	0.24059	0.161393
bootstrap	0.00673668	0.0471529	0.154376	0.161838	0.226914	0.137075
bootstrap	0.0234774	0.0108206	0.130711	0.210923	0.293955	0.157608
bootstrap	0.0142015	0.055789	0.179079	0.221202	0.334077	0.195138
bootstrap	-0.00182053	-0.00244131	0.148439	0.143002	0.244738	0.142306
bootstrap	0.0484568	-0.0150095	0.141753	0.15791	0.21471	0.112921
bootstrap	0.0385841	-0.0248179	0.130523	0.0658965	0.191488	0.0772959
bootstrap	0.104207	0.0312874	0.183418	0.231224	0.306587	0.221227
bootstrap	0.0199034	0.040044	0.180239	0.091675	0.170135	0.0677082
bootstrap	0.0262427	0.0369163	0.119438	0.162609	0.231243	0.095788
bootstrap	0.00375282	0.0566543	0.159383	0.230127	0.311159	0.151722
bootstrap	0.0165526	0.00191158	0.209819	0.153234	0.248717	0.101358
bootstrap	-0.0171854	0.00184517	0.0711137	0.162878	0.277778	0.187109
bootstrap	0.0400162	0.0518529	0.0786452	0.0729736	0.18139	0.102405
bootstrap	0.00968007	-0.0289332	0.0952881	0.0785674	0.177005	0.0794691
bootstrap	0.0498741	0.0444345	0.144177	0.0972093	0.229768	0.165322
bootstrap	0.060283	0.00511795	0.109727	0.138398	0.1743	0.117093
bootstrap	0.102212	0.0369822	0.198268	0.172014	0.233384	0.114237
bootstrap	-2.09127e-06	0.0992405	0.221352	0.12522	0.256546	0.116119
bootstrap	0.0506497	0.0143416	0.180186	0.201582	0.266904	0.169593
bootstrap	0.051683	0.0455843	0.169489	0.186215	0.236937	0.113275
bootstrap	-0.0103963	0.0484323	0.171747	0.0827636	0.244049	0.162064
bootstrap	0.0353121	0.00745329	0.116992	0.211973	0.236732	0.152046
bootstrap	0.0492591	0.00638696	0.132858	0.13449	0.230038	0.120309
bootstrap	0.00802363	0.0086117	0.139382	0.0487813	0.215801	0.172716
bootstrap	0.04146	0.00101773	0.133406	0.208003	0.283112	0.197524
bootstrap	0.105414	-0.0106848	0.094966	0.154423	0.203266	0.134526
bootstrap	-0.0343797	0.00498067	0.0861727	0.13089	0.237835	0.177079
bootstrap	0.0390669	0.0103879	0.136566	0.155058	0.27659	0.203649
bootstrap	-0.00334212	0.0250475	0.190455	0.113297	0.222717	0.101077
bootstrap	0.071846	0.00237453	0.106392	0.160513	0.214283	0.173984
bootstrap	0.104383	0.00189347	0.180116	0.197984	0.261631	0.218191
bootstrap	0.0669869	-0.00114689	0.139979	0.196041	0.273267	0.171395
bootstrap	0.000164249	0.0429513	0.14838	0.0522499	0.158686	0.0800859
bootstrap	-0.0718595	0.00569812	0.125031	0.180209	0.275716	0.234261
bootstrap	-0.00519653	0.0159808	0.182156	0.163881	0.271078	0.174481
bootstrap	0.0306582	-0.0533506	0.0820344	0.0665448	0.194845	0.120082
bootstrap	0.0137124	-0.0328782	0.0945673	0.14163	0.254584	0.215207
bootstrap	0.0721875	0.0173201	0.182059	0.127935	0.256168	0.172657
bootstrap	-0.0506694	-0.0119408	0.115321	0.113466	0.247498	0.170123
bootstrap	0.0545447	-0.0272373	0.123492	0.206301	0.239634	0.124589
bootstrap	0.0302677	0.00260893	0.173888	0.0854304	0.202163	0.112231
bootstrap	0.0234292	-0.0368163	0.112049	0.140584	0.247399	0.154306
bootstrap	-0.000607748	-0.0212603	0.111492	0.142016	0.221833	0.0827553
bootstrap	0.0735501	-0.0257327	0.128928	0.12069	0.179604	0.0572823
bootstrap	0.0493667	0.0184972	0.119287	0.113884	0.247584	0.121878
bootstrap	-0.0210753	0.108382	0.212869	0.179544	0.278088	0.159102
bootstrap	-0.00503386	0.0501805	0.14438	0.110196	0.214085	0.196534
bootstrap	0.000976006	-0.0286095	0.117062	0.229939	0.266849	0.191672
bootstrap	-0.079727	0.0195699	0.168536	0.149217	0.276222	0.174449
bootstrap	-0.0538329	0.0894595	0.241614	0.119464	0.223738	0.116087
bootstrap	0.0327865	0.00791029	0.14941	0.212401	0.270077	0.216722
bootstrap	-0.00665066	-0.051158	0.0741365	0.176639	0.214456	0.121224
bootstrap	-0.00879491	-0.0108254	0.173058	0.226184	0.304394	0.159148
bootstrap	0.0117506	0.0014884	0.183164	0.165013	0.252554	0.104044
bootstrap	0.0233064	-0.00353254	0.120044	0.185216	0.256839	0.169379
bootstrap	-0.00704417	-0.0467322	0.0868877	0.109707	0.254293	0.167461
bootstrap	0.0399094	0.0293909	0.18559	0.199996	0.303034	0.187459
bootstrap	0.0125989	0.053578	0.162067	0.174372	0.267972	0.247604
bootstrap	0.0845513	0.0284056	0.184581	0.169672	0.255234	0.138806
bootstrap	-0.0165164	0.0065964	0.144753	0.147573	0.251521	0.125449
bootstrap	-0.00139194	-0.0296665	0.132657	0.170547	0.269866	0.212918
bootstrap	0.0481398	0.00273697	0.188779	0.162434	0.284462	0.173947
bootstrap	-0.000902329	0.0154195	0.111906	0.148213	0.238486	0.142154
bootstrap	0.00334346	-0.01998	0.169102	0.16048	0.255793	0.146142
bootstrap	0.0425327	0.0119711	0.147052	0.140228	0.201793	0.0515478
bootstrap	0.0192823	-0.0480798	0.12225	0.211758	0.244144	0.191139
bootstrap	-0.0319739	-0.0384393	0.13811	0.194528	0.25429	0.150222
bootstrap	0.0726832	0.0433264	0.167011	0.119295	0.225762	0.109719
bootstrap	0.0695989	-0.0033843	0.144878	0.11584	0.177023	0.125771
bootstrap	0.0374522	-0.0426967	0.110448	0.172783	0.252335	0.155607
bootstrap	0.00605243	0.0199153	0.145614	0.177044	0.277892	0.167927
bootstrap	0.0711468	0.0275304	0.125848	0.138419	0.208304	0.151656
bootstrap	0.00456446	-0.0509617	0.113479	0.143257	0.254612	0.17319
bootstrap	-0.0166227	0.0651508	0.175321	0.18768	0.255731	0.151151
bootstrap	0.0578222	-0.0273955	0.124186	0.180993	0.257507	0.135753
bootstrap	0.030151	0.0394694	0.185396	0.152448	0.251286	0.189017
bootstrap	0.0717376	-0.0137538	0.136061	0.167839	0.230514	0.145981
bootstrap	0.0572071	0.010606	0.0991615	0.145527	0.213958	0.176514
bootstrap	0.0193885	-0.0176905	0.0821228	0.168052	0.247271	0.154253
bootstrap	-0.0279295	-0.0221894	0.118228	0.168323	0.273852	0.161378
bootstrap	0.0447802	0.028258	0.179023	0.144315	0.254266	0.198241
bootstrap	-0.0478633	-0.0046405	0.127574	0.17936	0.2835	0.184654
bootstrap	0.110203	-0.0072097	0.16702	0.23576	0.269896	0.145992
bootstrap	0.0616792	-0.00451488	0.105063	0.182572	0.285918	0.191233
bootstrap	0.0315131	0.0558476	0.192814	0.0677156	0.251651	0.171339
bootstrap	0.016286	0.0595064	0.15847	0.0805784	0.203565	0.0673181
bootstrap	0.0180506	0.0715462	0.196106	0.160192	0.259385	0.189256
bootstrap	0.0688164	-0.00734367	0.0978075	0.195396	0.271115	0.177194
bootstrap	-0.0342202	0.0179641	0.149461	0.14962	0.230318	0.141494
bootstrap	0.0178632	0.0654558	0.182048	0.0988724	0.231687	0.133256
bootstrap	0.0158172	-0.0112319	0.130846	0.134494	0.260573	0.170364
bootstrap	0.0212092	0.0767871	0.203254	0.116754	0.223177	0.13462
bootstrap	0.0257072	0.0824407	0.173634	0.18194	0.287246	0.163625
bootstrap	0.00238816	0.0795692	0.132301	0.152231	0.262862	0.151682
bootstrap	-0.0209305	-0.00193321	0.110743	0.154284	0.275503	0.211227
bootstrap	0.0609539	0.0332968	0.130486	0.218775	0.258662	0.138631
bootstrap	0.0694319	-0.0293413	0.127364	0.166578	0.243233	0.175786
bootstrap	0.0110568	-0.00380273	0.180883	0.110823	0.234381	0.117197
bootstrap	-0.0226115	0.0622913	0.151308	0.157889	0.239406	0.137207
bootstrap	0.0242467	-0.00222513	0.145216	0.169609	0.25516	0.156493
bootstrap	-0.0164836	-0.0353245	0.111178	0.0952106	0.306383	0.235504
bootstrap	-0.041582	0.0351789	0.164167	0.134242	0.268657	0.196845
bootstrap	-0.0370774	0.0102937	0.0883672	0.23634	0.311226	0.163001
bootstrap	-0.0232691	-0.0135211	0.157393	0.22604	0.292677	0.229832
bootstrap	-0.047304	-0.00311386	0.180474	0.186436	0.287521	0.172594
bootstrap	-0.0119006	-0.00483516	0.119141	0.160061	0.231255	0.113673
bootstrap	-0.018216	0.126529	0.207784	0.125112	0.239423	0.158341
bootstrap	0.0151913	0.0219599	0.10722	0.10425	0.223968	0.143375
bootstrap	-0.000996054	-0.0342643	0.126013	0.188672	0.288416	0.143104
bootstrap	0.053003	-0.0258254	0.15655	0.183561	0.261774	0.188311
bootstrap	0.0662341	0.0939997	0.175491	0.118064	0.228539	0.1735
bootstrap	0.0778872	0.0532596	0.16482	0.159925	0.200271	0.112138
bootstrap	0.0679419	0.0158292	0.139123	0.11805	0.212552	0.105662
bootstrap	-0.0404317	-0.0124823	0.155231	0.163566	0.283122	0.174836
bootstrap	0.0539501	0.00835927	0.127758	0.168973	0.271024	0.159925
bootstrap	0.0187402	-0.0133982	0.096847	0.0969421	0.20509	0.11936
bootstrap	0.0171229	-0.0295023	0.129744	0.111173	0.244441	0.22542
bootstrap	0.0485826	0.0701697	0.15057	0.166093	0.201971	0.0832218
bootstrap	0.0507872	0.0750033	0.158412	0.133215	0.228005	0.144415
bootstrap	0.041758	0.0204837	0.180376	0.196357	0.283888	0.17577
bootstrap	0.00835241	0.091843	0.207417	0.21225	0.308114	0.203946
bootstrap	0.0210832	0.0581353	0.113738	0.222652	0.279439	0.158497
bootstrap	-0.0494487	-0.0536248	0.087645	0.159263	0.256105	0.19151
bootstrap	-0.00956253	-0.0821574	0.0945578	0.117841	0.184056	0.154604
bootstrap	0.0168566	0.0251797	0.140581	0.139578	0.248243	0.0885543
bootstrap	0.0127719	0.000195439	0.1377	0.170388	0.261109	0.156981
bootstrap	-0.0225229	0.129696	0.182319	0.237725	0.277092	0.161392
bootstrap	-0.00227734	0.0190639	0.136329	0.189163	0.309398	0.17447
bootstrap	-0.0236173	-0.0153739	0.115401	0.243819	0.269869	0.14835
bootstrap	0.0208474	0.0162875	0.113854	0.157737	0.229918	0.118008
bootstrap	0.073063	0.00551144	0.161718	0.108568	0.20645	0.121692
bootstrap	0.0241739	-0.0166417	0.154189	0.17498	0.253891	0.124332
bootstrap	0.0514567	0.0670507	0.222514	0.153108	0.279041	0.126196
bootstrap	-0.0500196	0.0645389	0.124536	0.0908015	0.194839	0.170347
bootstrap	0.102597	0.0357237	0.176291	0.176122	0.237457	0.121562
bootstrap	0.0689534	-0.0539602	0.0868968	0.19256	0.269274	0.166629
bootstrap	-0.037912	0.0922788	0.189915	0.14478	0.284411	0.184201
bootstrap	0.0240254	-0.0677287	0.0937979	0.146328	0.252354	0.19689
bootstrap	-0.00853024	0.0411764	0.16434	0.217192	0.286128	0.183936
bootstrap	0.00515392	-0.0254102	0.0968575	0.151223	0.255518	0.172038
bootstrap	-0.0182419	-0.011195	0.118003	0.151841	0.287155	0.173465
bootstrap	-0.0218826	-0.0203586	0.0436492	0.140849	0.278059	0.188597
bootstrap	0.00673513	-0.0325619	0.136175	0.175037	0.277809	0.152729
bootstrap	-0.0466915	-0.00290194	0.147518	0.146059	0.243656	0.125892
bootstrap	-0.009297	0.0212124	0.178638	0.133698	0.252897	0.171323
bootstrap	-0.0133094	0.0656877	0.114356	0.109308	0.213989	0.106002
bootstrap	-0.0354396	-0.0273736	0.159579	0.0916213	0.18867	0.1166
bootstrap	0.0320909	0.0865153	0.215464	0.231815	0.311872	0.140943
bootstrap	0.0609055	-0.018234	0.140756	0.221143	0.251375	0.0920519
bootstrap	-0.0552846	-0.0428314	0.104881	0.117844	0.232072	0.159227
bootstrap	0.00146623	-0.0177542	0.0708929	0.159408	0.27142	0.222539
bootstrap	-0.0389944	0.0471006	0.166591	0.186636	0.292401	0.198617
bootstrap	-0.0291655	0.00016806	0.159973	0.158544	0.293241	0.14443
bootstrap	0.0701088	0.0102322	0.169882	0.135899	0.23879	0.13163
bootstrap	0.0446895	-0.0575798	0.0875295	0.165481	0.205673	0.15732
bootstrap	0.0466207	0.0212684	0.123939	0.153724	0.2557	0.127789
bootstrap	0.0239753	-0.0150214	0.125666	0.147459	0.231499	0.130354
bootstrap	-0.0206172	0.0722296	0.130203	0.15174	0.22772	0.1635
bootstrap	0.0409703	-0.0316612	0.121973	0.169594	0.266437	0.174682
bootstrap	-0.071922	-0.0109172	0.113248	0.12662	0.24256	0.158743
bootstrap	0.0308989	-0.0140496	0.129231	0.194669	0.270974	0.14256
bootstrap	0.0276459	-0.0205017	0.131174	0.118273	0.18166	0.12569
bootstrap	0.0408738	-0.0217113	0.119924	0.182259	0.281718	0.147979
bootstrap	0.0413793	-0.0452393	0.12057	0.175201	0.249713	0.18205
bootstrap	0.049153	0.0285032	0.197746	0.217075	0.270813	0.160012
bootstrap	0.0400233	0.000258987	0.120222	0.132992	0.246238	0.155834
bootstrap	0.0139558	0.0309793	0.150866	0.121732	0.202592	0.139705
bootstrap	-0.0123513	-0.0252759	0.129997	0.222268	0.295491	0.185264
bootstrap	-0.0123926	-0.003471	0.0928796	0.101036	0.211994	0.0830773
bootstrap	0.00981286	0.0229254	0.129256	0.175937	0.267444	0.215115
bootstrap	0.018649	0.0256312	0.173652	0.132625	0.240411	0.14876
bootstrap	0.024409	0.0132993	0.109373	0.161018	0.256121	0.122128
bootstrap	0.0222273	-0.0462471	0.149112	0.10537	0.236775	0.18435
bootstrap	-0.0433526	0.0229694	0.12366	0.204222	0.282044	0.189676
bootstrap	0.0301029	0.0467908	0.148835	0.174295	0.259875	0.180259
bootstrap	-0.0280113	0.0305856	0.114465	0.19274	0.328192	0.186542
bootstrap	-0.035763	0.0584816	0.18401	0.104085	0.262137	0.160736
bootstrap	0.073793	0.036243	0.154425	0.193773	0.321252	0.209504
bootstrap	-0.012705	-0.0387449	0.107395	0.144424	0.284631	0.1572
bootstrap	-0.024535	-0.0182615	0.0983587	0.182967	0.270263	0.155968
bootstrap	-0.0503394	-0.000151511	0.124876	0.156043	0.227484	0.162867
bootstrap	0.0158371	0.0676278	0.186757	0.153349	0.2854	0.18238
bootstrap	0.0216464	0.0872034	0.203003	0.170327	0.309906	0.178481
bootstrap	0.0747775	0.00629013	0.148363	0.15599	0.247441	0.122772
bootstrap	0.0370252	0.0796188	0.245765	0.113101	0.195353	0.0868487
bootstrap	0.032836	0.0390542	0.16524	0.136738	0.21888	0.0917234
bootstrap	0.0266323	-0.0279132	0.115778	0.242107	0.26399	0.190952
bootstrap	-0.054715	0.0888678	0.186345	0.178131	0.303212	0.183323
bootstrap	0.0297956	0.0175404	0.162342	0.13842	0.252915	0.117199
bootstrap	-0.00497725	-0.0210678	0.08224	0.149368	0.268195	0.235002
bootstrap	-0.0334759	0.00840974	0.105051	0.132703	0.214367	0.0945472
bootstrap	0.0624602	0.0822223	0.161511	0.202271	0.239728	0.0860573
bootstrap	0.0520202	0.00346912	0.154402	0.187972	0.278282	0.208657
bootstrap	-0.00513507	0.0470214	0.161043	0.142431	0.219297	0.156816
bootstrap	0.0124308	-0.00876133	0.123671	0.175664	0.264349	0.152672
bootstrap	-0.0243178	-0.0204508	0.110456	0.157094	0.248485	0.162727
bootstrap	0.0204003	0.0211617	0.145933	0.153678	0.27946	0.151812
bootstrap	0.0741177	0.0414696	0.142824	0.156096	0.202592	0.14166
bootstrap	0.00136557	-0.0123004	0.128437	0.197151	0.264593	0.213787
bootstrap	-0.0239727	-0.000438426	0.150149	0.124005	0.254721	0.162056
bootstrap	0.0249355	0.0186072	0.160604	0.107705	0.213485	0.143009
bootstrap	-0.0147163	0.0192464	0.128783	0.188802	0.301394	0.153764
bootstrap	-0.0294424	-0.00286128	0.159498	0.121787	0.265616	0.198623
bootstrap	-0.00667958	0.119799	0.18849	0.142698	0.235261	0.155159
bootstrap	-0.00437492	0.0512129	0.255407	0.210984	0.275624	0.138395
bootstrap	0.064803	0.0505849	0.1391	0.159665	0.281691	0.151819
bootstrap	-0.00518829	0.0213071	0.145258	0.144954	0.262251	0.164148
bootstrap	-0.0331747	-0.00350595	0.183414	0.184821	0.260716	0.149221
bootstrap	0.0347231	-0.000639121	0.135484	0.140348	0.240107	0.186196
bootstrap	-0.0370336	0.0638364	0.176431	0.189214	0.283782	0.21471
bootstrap	0.0023311	-0.00826071	0.0897532	0.178553	0.25919	0.199828
bootstrap	-0.0321379	-0.0169908	0.0997416	0.184745	0.291399	0.178758
bootstrap	0.0132227	0.00362054	0.107659	0.187267	0.2402	0.141139
bootstrap	0.0566008	-0.0241842	0.127917	0.1015	0.199462	0.132515
bootstrap	-0.00675653	-0.00733284	0.149573	0.167996	0.274018	0.167391
bootstrap	-0.0422533	0.0321494	0.16908	0.177945	0.266178	0.152226
bootstrap	0.0508731	0.0201311	0.130029	0.184753	0.241139	0.143574
bootstrap	0.0340644	0.0124248	0.122007	0.157692	0.214185	0.112221
bootstrap	0.0124379	-0.0209401	0.119579	0.155787	0.247807	0.143554
bootstrap	0.0598154	0.0229752	0.139046	0.151223	0.269591	0.190306
bootstrap	0.0204433	0.025889	0.135715	0.156687	0.264957	0.150373
bootstrap	0.00246236	0.049261	0.147619	0.139513	0.24826	0.187403
bootstrap	0.0137114	0.0193342	0.132612	0.152716	0.261543	0.178772
bootstrap	0.0308012	0.0483161	0.170596	0.110232	0.252127	0.167131
bootstrap	-0.0147567	0.0476259	0.173632	0.0788997	0.190871	0.111664
bootstrap	0.0536506	-0.00953428	0.130341	0.20727	0.271151	0.178656
bootstrap	-0.0304121	0.070151	0.157072	0.1661	0.255176	0.148951
bootstrap	0.0279158	0.0359917	0.164788	0.183536	0.30153	0.19959
bootstrap	0.0820867	0.0368852	0.127307	0.159477	0.217141	0.207833
bootstrap	0.0136762	0.064704	0.118517	0.148611	0.254184	0.12615
bootstrap	0.013392	0.00356386	0.12916	0.158962	0.243578	0.154776
bootstrap	0.00454727	0.0126792	0.186548	0.17711	0.259077	0.120745
bootstrap	-0.0261072	0.0511427	0.12173	0.168266	0.225198	0.132085
bootstrap	-0.00643699	-0.0771151	0.131226	0.204301	0.24253	0.172055
bootstrap	0.0734224	-0.0137697	0.155278	0.130735	0.26515	0.149831
bootstrap	0.0985121	0.0145937	0.111857	0.177364	0.211097	0.169166
bootstrap	-0.0465362	-0.0290338	0.0974218	0.195335	0.287127	0.217014
bootstrap	0.0068009	0.0646132	0.192239	0.126906	0.253914	0.188249
bootstrap	0.0143997	0.0029108	0.111832	0.156284	0.276333	0.170974
bootstrap	-0.00801178	-0.0403764	0.103381	0.141608	0.264646	0.142849
bootstrap	0.0310874	0.0727114	0.183417	0.163182	0.249826	0.236088
bootstrap	-0.00442359	-0.0113843	0.149375	0.131464	0.265532	0.13494
bootstrap	0.0452041	0.0321195	0.143797	0.179313	0.282265	0.18214
bootstrap	0.0788521	0.0116866	0.141139	0.0913035	0.195388	0.0398163
bootstrap	-0.0788767	-0.0252534	0.0984031	0.120586	0.248508	0.152571
bootstrap	0.0645245	-0.0111606	0.137093	0.214494	0.297493	0.204462
bootstrap	-0.0206602	0.00363488	0.160131	0.139087	0.268752	0.127081
bootstrap	0.029051	-0.0463827	0.136626	0.171976	0.25117	0.170843
bootstrap	0.104766	0.00456706	0.156623	0.177138	0.245887	0.147796
bootstrap	0.040778	-0.0193001	0.123623	0.103319	0.193834	0.164719
bootstrap	0.0733591	0.0267676	0.150073	0.16426	0.277143	0.175846
bootstrap	0.0108535	0.0392111	0.110775	0.169533	0.253248	0.149238
bootstrap	-0.00922814	0.0438528	0.177846	0.169866	0.248729	0.151869
bootstrap	-0.0167176	-0.0161531	0.163308	0.198121	0.28783	0.152405
bootstrap	0.0127692	0.00399564	0.100853	0.195988	0.295964	0.158516
bootstrap	0.0640929	-0.0181478	0.121329	0.1226	0.273412	0.183661
bootstrap	0.0250444	0.010451	0.148271	0.149241	0.243808	0.144339
bootstrap	0.0274341	0.0199683	0.134275	0.12742	0.213667	0.0995219
bootstrap	-0.0219879	0.0197337	0.15487	0.137176	0.222773	0.126775
bootstrap	0.00786175	-0.0465575	0.103032	0.149999	0.245797	0.149568
bootstrap	-0.0578596	-0.00972375	0.135072	0.131313	0.255285	0.167824
bootstrap	-0.00974007	0.00516575	0.123975	0.177622	0.271392	0.194833
bootstrap	0.052249	-0.00495288	0.185075	0.127333	0.178924	0.0738767
bootstrap	-0.0176923	-0.0464119	0.0958609	0.137582	0.275273	0.188867
bootstrap	-0.0434924	0.00560255	0.1006	0.0827408	0.22895	0.105144
bootstrap	0.0145618	0.0512287	0.163244	0.154808	0.229314	0.173423
bootstrap	0.0329028	-0.0318847	0.113747	0.158746	0.223319	0.162574
bootstrap	-0.0603047	0.0730359	0.244869	0.213343	0.291227	0.115026
bootstrap	0.00947976	0.0849018	0.196423	0.120082	0.230337	0.105632
bootstrap	-0.0732798	0.0158461	0.10075	0.124414	0.231076	0.0897378
bootstrap	-0.019991	0.0151039	0.14988	0.146528	0.256347	0.175256
bootstrap	0.0224455	-0.0526558	0.104227	0.131488	0.236805	0.147988
bootstrap	0.0406953	0.0262642	0.163368	0.184677	0.323034	0.173205
bootstrap	0.000369544	0.00921562	0.141553	0.135767	0.226139	0.130933
bootstrap	0.000519286	0.0304953	0.102866	0.212375	0.31572	0.179467
bootstrap	0.0347045	-0.040622	0.111983	0.128876	0.252525	0.14402
bootstrap	0.0194695	0.0406079	0.156027	0.171599	0.267376	0.131772
bootstrap	-0.053807	-0.00960498	0.17639	0.128081	0.217421	0.146609
bootstrap	0.00310104	0.0529287	0.171895	0.137569	0.236407	0.168984
bootstrap	-0.0515543	0.0664597	0.145087	0.155657	0.226015	0.193178
bootstrap	-0.0192916	-0.0116474	0.08676	0.210697	0.264451	0.126091
bootstrap	0.0392818	-0.0316451	0.149011	0.164684	0.252621	0.148122
bootstrap	0.00823376	0.0534898	0.176281	0.120672	0.25948	0.13453
bootstrap	0.0301658	0.0449348	0.121079	0.167004	0.216286	0.157192
bootstrap	-0.0183078	0.0550233	0.176821	0.14634	0.241445	0.166827
bootstrap	0.111761	-0.0573663	0.0824779	0.19482	0.290124	0.200499
bootstrap	0.00247977	0.0289932	0.125326	0.135565	0.194268	0.129801
bootstrap	0.0516341	0.0566475	0.160763	0.170328	0.250204	0.110436
bootstrap	0.00716969	0.0441489	0.147378	0.165462	0.270706	0.116195
bootstrap	0.0516669	-0.00241082	0.12904	0.160421	0.269226	0.14584
bootstrap	0.00734026	0.0451544	0.144492	0.17326	0.223369	0.0802797
bootstrap	0.0720705	0.0049917	0.171291	0.2262	0.262914	0.149285
bootstrap	0.0518364	0.0859472	0.178087	0.164858	0.228807	0.120079
bootstrap	0.0354237	-0.0142	0.0859518	0.118049	0.224324	0.129421
bootstrap	0.0421145	0.00357414	0.0990761	0.120621	0.22079	0.141992
bootstrap	0.0235364	0.0323821	0.113663	0.203555	0.265332	0.141288
bootstrap	-0.0134845	0.0113038	0.111999	0.138351	0.197089	0.114245
bootstrap	0.0325092	0.0556981	0.172192	0.125391	0.238819	0.153486
bootstrap	-0.0163615	0.0126641	0.119509	0.16261	0.220903	0.142463
bootstrap	0.00452195	-0.00512301	0.106279	0.16408	0.273341	0.218467
bootstrap	0.0884219	-0.0137207	0.087546	0.151843	0.214303	0.136713
bootstrap	-0.0523151	-0.052993	0.0912729	0.22342	0.312152	0.217513
bootstrap	0.00663102	0.00654898	0.140902	0.169568	0.276192	0.145002
bootstrap	0.000550138	0.0439808	0.175788	0.180595	0.2634	0.144679
bootstrap	0.0180658	-0.0190833	0.101384	0.167867	0.276594	0.204859
bootstrap	0.0187674	-0.026995	0.169477	0.133775	0.244639	0.151239
bootstrap	0.0643988	0.115375	0.199974	0.190815	0.260474	0.151423
bootstrap	0.0258796	0.0772539	0.122853	0.0996478	0.202821	0.099157
bootstrap	0.0130607	0.00806762	0.196195	0.145175	0.277022	0.18886
bootstrap	0.0226761	0.0712792	0.193404	0.169195	0.282297	0.18681
bootstrap	-0.00951126	-0.00300618	0.143218	0.185314	0.281564	0.177864
bootstrap	0.00577208	0.0558245	0.157409	0.169238	0.256405	0.229688
bootstrap	-0.00505347	0.0211583	0.18614	0.130617	0.23568	0.125559
bootstrap	0.0468806	-0.0286924	0.138942	0.186938	0.247447	0.0945712
bootstrap	0.0301833	0.0483329	0.123506	0.149914	0.215042	0.158303
bootstrap	-0.0508458	-0.0168832	0.120303	0.0574588	0.177002	0.125236
bootstrap	-0.0776904	0.0507119	0.143756	0.200246	0.264621	0.174455
bootstrap	0.0333709	0.0488163	0.157909	0.123294	0.21602	0.146097
bootstrap	0.000979037	-0.102911	0.070051	0.192401	0.2921	0.162335
bootstrap	0.0615418	0.00113775	0.138645	0.159455	0.246478	0.123847
bootstrap	0.0192512	0.044153	0.141042	0.150981	0.217892	0.0834296
bootstrap	0.0192166	0.00782386	0.107891	0.168671	0.258627	0.132206
bootstrap	0.0423073	0.0324389	0.145545	0.169149	0.229527	0.127973
bootstrap	-0.0684425	0.027941	0.136074	0.19431	0.260764	0.141742
bootstrap	-0.00221867	0.0664673	0.110176	0.122022	0.242958	0.159775
bootstrap	0.0166984	-0.00268758	0.113967	0.198716	0.246262	0.0829988
bootstrap	0.0376145	-0.00860894	0.122762	0.220313	0.276225	0.187137
bootstrap	-0.00492352	0.0444765	0.178271	0.144778	0.226601	0.103966
bootstrap	-0.0250996	0.0091629	0.160534	0.095586	0.228566	0.158625
bootstrap	-0.0101688	0.00532654	0.126377	0.200148	0.28542	0.163774
bootstrap	0.0381157	0.0288308	0.131414	0.156347	0.229441	0.166131
bootstrap	-0.00564952	0.043324	0.172373	0.132333	0.209471	0.118382
bootstrap	0.0166961	-0.0999562	0.0471841	0.12717	0.234005	0.172252
bootstrap	-0.00340097	-0.00268432	0.0973998	0.117584	0.242002	0.157365
bootstrap	-0.00173853	0.0680256	0.123275	0.136284	0.248626	0.150763
bootstrap	0.0347716	0.0405391	0.14643	0.174591	0.235713	0.149669
bootstrap	0.0400804	-0.0264554	0.187864	0.11892	0.257664	0.161654
bootstrap	0.0483097	0.0200647	0.107084	0.038922	0.201294	0.136089
bootstrap	0.0103146	-0.0379811	0.112604	0.146274	0.257955	0.202771
bootstrap	0.064546	0.0041712	0.158966	0.227136	0.29632	0.187342
bootstrap	0.0437253	0.0406802	0.167338	0.102384	0.224153	0.13227
bootstrap	0.0314306	-0.0180377	0.193213	0.127662	0.250751	0.180661
bootstrap	-0.0613244	0.0363016	0.169631	0.154631	0.243769	0.201239
bootstrap	-0.00289853	0.0446038	0.147203	0.0840001	0.184234	0.0671985
bootstrap	0.0305944	-0.0177046	0.12928	0.189917	0.275715	0.15729
bootstrap	0.047631	-0.0105256	0.153617	0.118043	0.208331	0.139145
bootstrap	0.00068307	0.0338334	0.138684	0.158757	0.265578	0.183695
bootstrap	0.0188052	0.0345298	0.107023	0.167356	0.248682	0.184113
bootstrap	0.0644507	0.011243	0.190121	0.195414	0.31399	0.186581
bootstrap	0.0151465	-0.0539921	0.128567	0.189713	0.296021	0.198533
bootstrap	-0.0033557	-0.00766267	0.127877	0.133347	0.245376	0.11417
bootstrap	0.0494425	0.0456394	0.147347	0.22616	0.220191	0.131131
bootstrap	0.0364188	0.0383872	0.171687	0.0983079	0.230915	0.142374
bootstrap	0.0197483	-0.00410002	0.12603	0.1909	0.272734	0.204075
bootstrap	-0.0128685	-0.00326557	0.122502	0.24611	0.296274	0.130373
bootstrap	0.0106303	0.0297404	0.172938	0.221328	0.285417	0.165505
bootstrap	-0.0333082	-0.0183415	0.0699759	0.136519	0.235487	0.186448
bootstrap	0.0373652	-0.0595557	0.118997	0.113815	0.239968	0.172141
bootstrap	-0.00980726	0.0358014	0.140859	0.224476	0.269729	0.187503
bootstrap	0.0149622	0.0332381	0.180617	0.198657	0.288584	0.116532
bootstrap	-0.022918	0.0188943	0.201804	0.163435	0.2529	0.173775
bootstrap	0.0757533	-0.0274341	0.152235	0.193872	0.292071	0.165821
bootstrap	-0.0389907	0.0127935	0.134211	0.0579984	0.222352	0.11378
bootstrap	0.0510869	-0.0707037	0.093601	0.10997	0.230951	0.114529
bootstrap	0.0668367	0.0498628	0.152911	0.103894	0.240871	0.134903
bootstrap	-0.0313361	-0.0459347	0.108985	0.1378	0.24328	0.184461
bootstrap	-0.0284486	0.0492382	0.133964	0.182578	0.299374	0.114332
bootstrap	-0.0132892	0.00747541	0.133559	0.157128	0.265141	0.173114
bootstrap	-0.00028884	-0.0595127	0.0737783	0.153114	0.238379	0.137734
bootstrap	-0.0120671	-0.00401194	0.131096	0.160151	0.301652	0.205321
bootstrap	0.0560924	0.0131364	0.143854	0.0820964	0.194013	0.108725
bootstrap	0.00264174	0.0449454	0.143336	0.139966	0.225905	0.12346
bootstrap	0.0796927	0.0214443	0.186516	0.178954	0.264295	0.138043
bootstrap	0.0150268	0.010114	0.0752883	0.106535	0.191873	0.123572
bootstrap	0.037622	0.00186384	0.110256	0.156842	0.209975	0.173807
bootstrap	-0.0373967	-0.0610513	0.146998	0.266754	0.319348	0.201443
bootstrap	0.0976553	0.03357	0.174986	0.149287	0.248915	0.140154
bootstrap	-0.0342962	0.0564783	0.189266	0.179953	0.27878	0.192905
bootstrap	0.0638407	0.0383247	0.0993387	0.142002	0.196518	0.158674
bootstrap	0.00742779	-0.0140355	0.102468	0.196328	0.279148	0.124976
bootstrap	0.030124	0.0429231	0.168847	0.161653	0.21941	0.098353
bootstrap	0.00258999	0.0138473	0.137958	0.148841	0.23908	0.17649
bootstrap	-0.030399	-0.0254989	0.0576514	0.211022	0.308564	0.179079
bootstrap	0.0297087	0.0311042	0.168469	0.157617	0.222365	0.110446
bootstrap	0.0114978	-0.027337	0.133699	0.173968	0.294569	0.235759
bootstrap	0.00476208	0.0396878	0.123819	0.0657338	0.213072	0.13226
bootstrap	0.000722147	0.0635022	0.148955	0.181937	0.241808	0.130959
bootstrap	-0.00063281	0.00762592	0.112505	0.140742	0.215228	0.0998439
bootstrap	0.0204319	0.0180906	0.122421	0.147456	0.229321	0.151127
bootstrap	-0.0190944	0.0182487	0.143423	0.111404	0.242537	0.133989
bootstrap	0.0204432	0.0277256	0.201829	0.151683	0.269865	0.176839
bootstrap	0.0302464	0.00742338	0.109378	0.144223	0.241125	0.169279
bootstrap	0.000870531	0.0360313	0.181974	0.142693	0.276165	0.18688
bootstrap	0.0416546	0.00307273	0.0984598	0.185514	0.281509	0.207805
bootstrap	0.00494809	-0.0657781	0.113596	0.143012	0.237135	0.165597
bootstrap	0.0198306	0.00716358	0.138294	0.176053	0.231532	0.148379
bootstrap	0.0037875	0.0217552	0.169211	0.196374	0.296238	0.239923
bootstrap	0.0116474	0.00734063	0.133048	0.155911	0.206869	0.0630886
bootstrap	0.0143673	-0.0022714	0.110252	0.207923	0.257108	0.146751
bootstrap	0.0301957	0.0768262	0.214627	0.187329	0.241729	0.119634
bootstrap	-0.00865705	0.0304414	0.147014	0.122208	0.256502	0.197713
bootstrap	-0.0398796	0.00309129	0.160685	0.153793	0.226067	0.127392
bootstrap	0.048693	0.0769798	0.178458	0.16789	0.190212	0.103859
bootstrap	-0.0444325	-0.0425588	0.095391	0.165672	0.258961	0.200973
bootstrap	-0.0479977	0.0633298	0.211418	0.157367	0.249269	0.11687
bootstrap	0.0197772	0.0298091	0.162397	0.119914	0.204421	0.1217
bootstrap	0.0154886	0.0154041	0.128311	0.11572	0.246293	0.184686
bootstrap	0.0203713	0.040387	0.111947	0.142183	0.312931	0.212918
bootstrap	0.0623902	0.0177316	0.124544	0.202266	0.237718	0.134079
bootstrap	0.0317031	-0.0142586	0.111721	0.164463	0.243383	0.138473
bootstrap	0.025841	-0.0140792	0.115023	0.148096	0.291255	0.205218
bootstrap	0.0503511	-0.0191522	0.135839	0.13706	0.247808	0.1285
bootstrap	-0.0158423	0.0360957	0.18116	0.150111	0.240214	0.12257
bootstrap	0.00281075	0.00498341	0.104189	0.102086	0.219031	0.137937
bootstrap	0.0484524	0.0538578	0.148678	0.19039	0.206301	0.12273
bootstrap	-0.0318112	0.0939752	0.190515	0.114417	0.24697	0.145112
bootstrap	0.0292568	0.00646676	0.123414	0.183692	0.26934	0.124408
bootstrap	0.0473605	0.00507159	0.170121	0.130027	0.262434	0.139858
bootstrap	0.0361833	-0.00835485	0.128635	0.206703	0.273508	0.182286
bootstrap	0.0404327	-0.011172	0.0444433	0.207783	0.234145	0.167777
bootstrap	0.0755927	0.0345033	0.194951	0.121945	0.244351	0.18455
bootstrap	0.028672	0.0205529	0.157749	0.0919487	0.192707	0.0722275
bootstrap	0.015335	0.0273752	0.162325	0.154198	0.226459	0.162873
bootstrap	0.00816337	0.0210472	0.179969	0.111997	0.229885	0.140083
bootstrap	0.0282934	0.0322312	0.116988	0.167883	0.231243	0.158651
bootstrap	-0.016188	-0.0238417	0.134215	0.20241	0.278515	0.174416
bootstrap	-0.0342002	0.0305424	0.167287	0.208103	0.315961	0.17736
bootstrap	-0.0348064	0.0285259	0.170042	0.138598	0.221974	0.142857
bootstrap	0.068678	0.0504003	0.126658	0.21385	0.236294	0.117045
bootstrap	0.0504824	0.0777511	0.211157	0.188138	0.251749	0.156053
bootstrap	-0.0333287	0.0403781	0.130344	0.140533	0.157049	0.105089
bootstrap	0.0250267	0.000150053	0.122758	0.172576	0.233937	0.145424
bootstrap	0.0119215	0.0287977	0.11963	0.125735	0.241529	0.13574
bootstrap	0.0052726	0.0215515	0.170855	0.150128	0.267918	0.142321
bootstrap	0.0273159	-0.00514047	0.167819	0.0850154	0.199076	0.121799
bootstrap	0.0385762	-0.0517972	0.0793746	0.191704	0.266715	0.181527
bootstrap	0.0359026	0.0245197	0.118282	0.182647	0.274869	0.227465
bootstrap	0.0753585	0.0154513	0.181174	0.163808	0.27691	0.169266
bootstrap	-0.00758787	0.0363018	0.165149	0.165248	0.262412	0.173276
bootstrap	0.046412	0.019375	0.155085	0.13161	0.273711	0.174178
bootstrap	0.0208387	0.0720719	0.145079	0.140976	0.223076	0.12145
bootstrap	0.058577	0.0140271	0.133642	0.191831	0.262626	0.156443
bootstrap	0.0279896	0.0217182	0.169867	0.206706	0.278609	0.220673
bootstrap	0.0189295	-0.0342353	0.121996	0.089704	0.215992	0.10693
bootstrap	-0.0309505	-0.00270092	0.144594	0.144107	0.227715	0.139167
bootstrap	0.0385495	0.0199534	0.1568	0.118002	0.240739	0.1077
bootstrap	-0.0165547	-0.00298948	0.137601	0.130607	0.254112	0.20862
bootstrap	0.0237504	0.0349301	0.18418	0.193939	0.276281	0.175548
bootstrap	0.0132984	-0.0574462	0.0656088	0.189838	0.288184	0.195442
bootstrap	0.0791994	0.0292264	0.174383	0.191635	0.246704	0.124189
bootstrap	0.0300796	-0.0145716	0.124847	0.156648	0.225932	0.14565
bootstrap	0.0848129	-0.0205278	0.125135	0.220675	0.303833	0.213294
bootstrap	0.0176194	-0.0289654	0.136347	0.157737	0.272055	0.167549
bootstrap	-0.0608424	0.0373573	0.10941	0.169982	0.212628	0.104391
bootstrap	0.0505831	0.0797241	0.161999	0.101843	0.140041	0.0594525
bootstrap	0.0592062	0.0311782	0.129751	0.0820808	0.204842	0.109765
bootstrap	0.0329688	0.00417631	0.111588	0.0873286	0.20155	0.101987
bootstrap	-0.0517593	0.000148861	0.141882	0.0771523	0.238076	0.124115
bootstrap	0.00819545	0.00311827	0.118887	0.210134	0.292062	0.121854
bootstrap	0.0190484	0.00992616	0.151833	0.165707	0.285997	0.137281
bootstrap	-0.0256927	0.00888266	0.118471	0.150096	0.233798	0.204145
bootstrap	-0.00673402	0.0539294	0.148968	0.215949	0.276213	0.148628
bootstrap	-0.0109609	0.060283	0.175761	0.151832	0.225467	0.133823
bootstrap	-0.0191343	-0.00297311	0.0967646	0.104541	0.222572	0.153746
bootstrap	-0.0410121	0.0388637	0.144853	0.201727	0.302283	0.199246
bootstrap	0.039296	0.090548	0.242151	0.162456	0.273001	0.15524
bootstrap	0.00677451	-0.00100615	0.0742819	0.19039	0.29466	0.204305
bootstrap	0.0235484	-0.00810285	0.153206	0.184088	0.311521	0.167175
bootstrap	0.0410264	0.0386378	0.142453	0.153751	0.202937	0.100055
bootstrap	0.00306576	-0.0108542	0.130512	0.208821	0.275099	0.1196
bootstrap	0.0103796	-0.00701385	0.149326	0.135117	0.264435	0.171865
bootstrap	0.00974872	-0.0536049	0.139265	0.0955065	0.218737	0.141639
bootstrap	0.00950651	0.0292819	0.173128	0.11828	0.179089	0.112087
bootstrap	-0.0311732	0.0520908	0.127563	0.157754	0.259588	0.0978651
bootstrap	0.0334227	0.0540772	0.150377	0.106294	0.214338	0.180161
bootstrap	0.0378324	-0.00189689	0.159253	0.150487	0.250688	0.105684
bootstrap	0.0274281	0.00367834	0.127589	0.120546	0.217055	0.13628
bootstrap	-0.0282235	0.0388348	0.148208	0.129945	0.236405	0.13853
bootstrap	-0.00824318	-0.0524955	0.124905	0.17152	0.269339	0.156831
bootstrap	0.0381535	-6.4253e-05	0.128576	0.159036	0.297709	0.195569
bootstrap	0.0334396	0.00827374	0.161844	0.168109	0.238374	0.182324
bootstrap	0.0365839	-0.0418554	0.0995794	0.143588	0.264459	0.177757
bootstrap	-0.00281753	-0.00721862	0.127507	0.152161	0.279571	0.181168
bootstrap	-0.00383772	0.011213	0.142037	0.139321	0.254953	0.102725
bootstrap	0.0294289	0.109794	0.196293	0.159197	0.235935	0.109918
bootstrap	-0.0474096	0.00684934	0.111198	0.145637	0.237979	0.165175
bootstrap	0.0385036	-0.0165444	0.134143	0.175282	0.283262	0.226024
bootstrap	-0.00908009	0.00794177	0.132372	0.144793	0.289994	0.187589
bootstrap	0.0207874	-0.0142094	0.175775	0.148777	0.26811	0.14938
bootstrap	0.0195726	-0.0340394	0.173499	0.218637	0.32742	0.194142
bootstrap	0.025048	-0.0421783	0.101525	0.105294	0.22316	0.129708
bootstrap	0.0152622	-0.027753	0.123414	0.159788	0.272373	0.172498
bootstrap	-0.0428159	0.0128727	0.178283	0.18345	0.242573	0.171482
bootstrap	0.0165384	0.0684829	0.181312	0.134725	0.259208	0.203502
bootstrap	0.0164385	-0.0206094	0.125806	0.151203	0.203163	0.0932304
bootstrap	0.0453638	0.0674733	0.199488	0.074886	0.2059	0.122972
bootstrap	-0.0628707	0.0750783	0.164884	0.141676	0.220612	0.14697
bootstrap	0.0041405	0.00889074	0.146574	0.170188	0.274969	0.168217
bootstrap	0.0312572	0.0520141	0.200118	0.177108	0.239553	0.162628
bootstrap	0.0817311	0.0366177	0.185891	0.167338	0.223797	0.121438
bootstrap	0.0490934	0.0264432	0.173344	0.16056	0.246772	0.127993
bootstrap	-0.0271097	-0.0166071	0.165863	0.192588	0.23658	0.12598
bootstrap	0.0337144	0.0109118	0.131629	0.138145	0.204599	0.0869366
bootstrap	0.0688106	0.00922171	0.170019	0.192525	0.282884	0.163659
bootstrap	0.0223897	0.0207104	0.136687	0.0845535	0.214342	0.113689
bootstrap	-0.00815341	0.0796118	0.171805	0.0972203	0.196847	0.160695
bootstrap	0.0455439	-0.0238329	0.170704	0.14465	0.270196	0.164878
bootstrap	-0.0175988	-0.00431326	0.158236	0.117773	0.236525	0.144573
bootstrap	0.00223003	0.0497835	0.185189	0.172604	0.301822	0.187675
bootstrap	-0.020071	0.0283394	0.107645	0.0767833	0.18338	0.121566
bootstrap	0.0326862	-0.0337318	0.145723	0.11343	0.248691	0.136619
bootstrap	0.00468929	-0.00879499	0.121373	0.173156	0.284046	0.188062
bootstrap	0.0227687	-0.00374182	0.100321	0.222972	0.292199	0.243308
bootstrap	-0.0760625	0.0242584	0.146784	0.111883	0.214213	0.100556
bootstrap	-0.037155	0.0565973	0.147533	0.105596	0.271472	0.164811
bootstrap	-0.0156852	-0.0243327	0.0953807	0.146956	0.253149	0.112899
bootstrap	0.0162233	-0.0503913	0.0905202	0.232069	0.313354	0.229866
bootstrap	-0.0349759	0.030542	0.169729	0.188359	0.271269	0.131669
bootstrap	0.019579	0.0291777	0.148397	0.200975	0.296847	0.183482
bootstrap	0.0177034	0.00543258	0.132938	0.0842893	0.17965	0.124226
bootstrap	0.0668569	-0.0691251	0.0848236	0.182416	0.265818	0.188718
bootstrap	0.0735231	-0.0063679	0.102687	0.1549	0.213328	0.137383
bootstrap	0.0238719	0.0408593	0.150745	0.117785	0.244309	0.116132
bootstrap	-0.00708828	0.040711	0.110483	0.0874601	0.19939	0.167621
bootstrap	0.0333792	0.04102	0.185811	0.118804	0.230016	0.154077
bootstrap	0.00716261	0.0169545	0.101655	0.175948	0.256564	0.192195
bootstrap	0.0390821	-0.0179202	0.135472	0.187518	0.2994	0.112514
bootstrap	-0.0145984	-0.0395366	0.070961	0.163857	0.251315	0.159846
bootstrap	0.0386604	0.0548831	0.208401	0.125276	0.232011	0.161453
bootstrap	-0.00769157	0.062436	0.174416	0.202762	0.237238	0.190515
bootstrap	0.0241101	0.0607009	0.148861	0.170196	0.280624	0.174606
bootstrap	-0.00538778	0.0980478	0.237685	0.216352	0.302816	0.170016
bootstrap	0.0179153	0.00961453	0.139408	0.101877	0.206471	0.0513837
bootstrap	0.00407435	0.03058	0.170371	0.199228	0.295062	0.148243
bootstrap	-0.00156621	-0.0603424	0.167769	0.186731	0.291545	0.158132
bootstrap	0.0318894	-0.0360254	0.126381	0.156444	0.253178	0.207627
bootstrap	0.048212	0.032287	0.179028	0.15542	0.223798	0.154502
bootstrap	0.0653804	-0.0342726	0.0798729	0.0688614	0.209667	0.173025
bootstrap	-0.000795453	0.0154178	0.158763	0.186954	0.274861	0.179852
bootstrap	0.0012646	0.0139356	0.144111	0.139317	0.226143	0.139228
bootstrap	0.0138897	0.0925821	0.173057	0.126342	0.199394	0.17107
bootstrap	0.00487208	0.00505392	0.0869636	0.125038	0.262364	0.212939
bootstrap	0.0580302	0.0307643	0.130495	0.190364	0.271565	0.141511
bootstrap	0.0563577	-0.0143858	0.0715415	0.136582	0.258208	0.197394
bootstrap	-0.000758235	0.00540083	0.14816	0.084051	0.181291	0.0620239
bootstrap	0.0272417	0.0090446	0.112249	0.151953	0.289025	0.13446
bootstrap	0.00836468	0.0168348	0.14507	0.130031	0.261685	0.147019
bootstrap	0.0198707	0.000488786	0.160247	0.180934	0.287361	0.173664
bootstrap	0.0319609	0.0739412	0.142374	0.165461	0.20126	0.142165
bootstrap	0.0786818	0.0130424	0.165608	0.14153	0.278999	0.155713
bootstrap	0.0959894	-0.0129478	0.094369	0.108554	0.230092	0.161528
bootstrap	0.0613644	0.0248808	0.104365	0.111251	0.158787	0.071244
bootstrap	-0.0255927	0.0345089	0.145787	0.101657	0.25452	0.166109
bootstrap	0.0244152	0.0249585	0.118771	0.174486	0.262677	0.190261
bootstrap	-0.0148927	-0.0484196	0.116591	0.112923	0.269329	0.159059
bootstrap	0.079371	-0.0233209	0.0910241	0.0719421	0.157094	0.130742
bootstrap	-0.0125809	-0.0173132	0.156021	0.172083	0.232568	0.168856
bootstrap	0.0204273	0.0133128	0.16482	0.145149	0.233091	0.140025
bootstrap	0.00951511	0.0309018	0.164294	0.172184	0.27621	0.205336
bootstrap	-0.00347685	0.0706164	0.197455	0.155698	0.233299	0.120593
bootstrap	-0.00547341	0.00735056	0.114395	0.10237	0.209876	0.151491
bootstrap	0.0535384	-0.0461394	0.12668	0.174865	0.259803	0.139587
bootstrap	-0.0297748	0.0498141	0.141227	0.14372	0.244694	0.148623
bootstrap	0.0176928	0.0224316	0.114395	0.138218	0.266932	0.168822
bootstrap	-0.0102121	0.061506	0.20283	0.200058	0.231294	0.0986247
bootstrap	0.0707474	-0.0154833	0.152518	0.154788	0.211487	0.145713
bootstrap	0.0719875	-0.0390484	0.110754	0.117805	0.228902	0.0986558
bootstrap	0.0204434	0.0304123	0.164121	0.161273	0.256012	0.15471
bootstrap	0.0218643	0.0196226	0.133067	0.103627	0.214725	0.157592
bootstrap	-0.0187679	0.0310552	0.164019	0.138568	0.226091	0.170198
bootstrap	-0.00670082	0.0386634	0.155068	0.119092	0.214919	0.161955
bootstrap	0.0204764	0.0498855	0.173976	0.12143	0.259441	0.192607
bootstrap	-0.0155639	0.00816172	0.106833	0.0841402	0.157323	0.121867
bootstrap	-0.0143214	0.0506094	0.167898	0.100495	0.242938	0.203296
bootstrap	0.0577619	-0.0976263	0.0915487	0.201403	0.249043	0.137311
bootstrap	0.0468962	0.00962345	0.161545	0.208722	0.270238	0.127996
bootstrap	0.0361884	-0.0205221	0.137198	0.188035	0.217692	0.147831
bootstrap	0.0753696	0.0461527	0.16489	0.100568	0.182576	0.102951
bootstrap	0.0246413	0.0568712	0.200882	0.113994	0.234701	0.138675
bootstrap	0.0174511	0.0858618	0.205922	0.235972	0.335309	0.229794
bootstrap	-0.0392386	-0.0307015	0.123923	0.127395	0.24671	0.190194
bootstrap	-0.0307196	0.0324824	0.137372	0.192956	0.277399	0.222465
bootstrap	0.0530382	-0.0229639	0.151627	0.15856	0.298285	0.189305
bootstrap	-0.00708124	0.0583743	0.194532	0.0865952	0.174819	0.103875
bootstrap	0.0336131	0.0733663	0.188241	0.192903	0.29167	0.177753
bootstrap	0.100047	0.000827644	0.139779	0.203757	0.248719	0.170046
bootstrap	-0.0370496	-0.0121434	0.118803	0.150012	0.237484	0.15775
bootstrap	0.0706321	0.113927	0.200754	0.183727	0.263959	0.177727
bootstrap	0.0363504	-0.0125791	0.137135	0.142117	0.30516	0.202186
bootstrap	-0.0496813	0.0271591	0.19006	0.161453	0.284803	0.218261
bootstrap	0.0327527	0.0831124	0.14189	0.16095	0.208599	0.134532
bootstrap	-0.0213421	0.0506602	0.154814	0.186553	0.262812	0.226607
bootstrap	0.0517736	0.0284922	0.146486	0.132618	0.230613	0.217115
bootstrap	0.0348353	0.00812272	0.136926	0.131181	0.246561	0.18165
bootstrap	0.00424986	0.0115624	0.107526	0.119476	0.250127	0.178495
bootstrap	0.0175264	-0.0251996	0.100646	0.0732335	0.244998	0.133685
bootstrap	-0.0273881	-0.00307413	0.170382	0.208111	0.280695	0.162378
bootstrap	0.0465149	-0.0242824	0.081015	0.122027	0.22391	0.127765
bootstrap	0.0392187	0.0255616	0.114561	0.162407	0.250682	0.177693
bootstrap	0.0027915	0.0384266	0.147297	0.141054	0.22658	0.150137
bootstrap	-0.00120322	0.0582972	0.159172	0.154237	0.22216	0.126871
bootstrap	-0.0209488	0.0113311	0.152509	0.189023	0.271151	0.118628
bootstrap	0.0869679	0.0652137	0.174501	0.167365	0.229059	0.0920341
bootstrap	-0.021265	0.0188471	0.135836	0.1359	0.248306	0.086318
bootstrap	-0.00678919	0.0634306	0.171816	0.0566196	0.146027	0.0487972
bootstrap	0.01783	0.0365536	0.129487	0.168603	0.2976	0.203253
bootstrap	0.0505535	-0.00827272	0.210336	0.123164	0.224701	0.113842
bootstrap	0.0343581	0.0191057	0.111411	0.116223	0.216697	0.119691
bootstrap	0.0842075	0.00679608	0.134954	0.110117	0.224198	0.102415
bootstrap	0.0226749	0.00875677	0.11885	0.203126	0.251533	0.148578
bootstrap	-0.0249655	-0.0459596	0.111134	0.186256	0.24507	0.170289
bootstrap	0.018367	0.0549305	0.195091	0.160039	0.258812	0.165163
bootstrap	-0.0327698	0.0608286	0.190984	0.187093	0.276737	0.15548
bootstrap	0.0112477	0.0751933	0.148426	0.0860565	0.186785	0.158214
bootstrap	0.00513312	0.00473788	0.162471	0.222269	0.310578	0.178937
bootstrap	0.00229409	-0.00415768	0.15821	0.11996	0.246242	0.141604
bootstrap	0.0443548	0.000875629	0.126982	0.153796	0.224474	0.120576
bootstrap	0.0652006	0.0411033	0.124821	0.1165	0.208842	0.126377
bootstrap	-0.0178393	0.020273	0.161733	0.130886	0.26236	0.146996
bootstrap	0.0159688	0.0581239	0.157876	0.224821	0.282251	0.168867
bootstrap	0.0292754	-0.0320371	0.0851433	0.131453	0.243981	0.166578
bootstrap	-0.033579	0.00344304	0.113776	0.144782	0.274784	0.162894
bootstrap	-0.0216503	0.0624128	0.20064	0.131615	0.254629	0.131314
bootstrap	-0.0248297	-0.0447449	0.124927	0.160205	0.242647	0.145824
bootstrap	-0.0167719	0.00616048	0.189182	0.165875	0.250409	0.142812
bootstrap	-0.0118853	-0.0249831	0.156608	0.195571	0.288035	0.159089
bootstrap	0.0147186	0.0373135	0.134043	0.148351	0.20443	0.159465
bootstrap	0.0472227	-0.0168565	0.127735	0.193371	0.274755	0.143847
bootstrap	-0.00861992	-0.0213977	0.124528	0.237402	0.301338	0.217238
bootstrap	0.0379705	-0.000693611	0.0874707	0.0931023	0.208238	0.145198
bootstrap	-0.00173249	0.0108999	0.111046	0.136393	0.255114	0.210074
bootstrap	0.0159666	0.0417283	0.191245	0.188132	0.280714	0.172843
bootstrap	-0.00693587	-0.0158233	0.120403	0.177845	0.286952	0.187092
bootstrap	-0.0429366	0.11524	0.185868	0.0930917	0.173007	0.135373
bootstrap	0.0393788	0.0270037	0.157211	0.144333	0.240183	0.192014
bootstrap	0.0213809	0.079891	0.199549	0.187595	0.245857	0.144357
bootstrap	-0.0327568	0.0213075	0.183596	0.162749	0.25737	0.192362
bootstrap	0.0185312	0.0504212	0.108367	0.100612	0.235197	0.163288
bootstrap	0.0108072	0.0471719	0.173873	0.187207	0.259962	0.14369
bootstrap	0.0480519	-0.0723694	0.101555	0.166638	0.266453	0.162722
bootstrap	-0.0633618	-0.0438428	0.107216	0.116165	0.265951	0.23775
bootstrap	-0.0128421	0.00324748	0.168368	0.127059	0.229712	0.0871601
bootstrap	0.0271325	-0.0165372	0.125762	0.168777	0.223895	0.124541
bootstrap	0.00638295	-0.0183637	0.0851496	0.14205	0.252543	0.153358
bootstrap	-0.0232752	-0.000985856	0.107827	0.152687	0.244239	0.221355
bootstrap	0.0110388	0.0352599	0.184915	0.201979	0.241491	0.0988598
bootstrap	0.0750932	0.0267686	0.170367	0.131737	0.201735	0.175586
bootstrap	0.00328918	-0.00830679	0.112354	0.166435	0.242427	0.107104
bootstrap	0.0281215	0.0163513	0.153738	0.233412	0.316756	0.209681
bootstrap	0.0485265	0.0975439	0.174931	0.222445	0.265134	0.1179
bootstrap	-0.0113983	0.0383429	0.184643	0.103439	0.258995	0.166705
bootstrap	-0.0151796	0.0425658	0.134315	0.100115	0.172299	0.165744
bootstrap	-0.00415043	0.0166501	0.167181	0.154235	0.255907	0.156104
bootstrap	0.0110019	0.0317078	0.133709	0.110418	0.180325	0.150745
bootstrap	-0.0258464	0.00753093	0.101006	0.184019	0.289778	0.196244
bootstrap	-0.00163868	-0.00356633	0.112317	0.09619	0.170633	0.0798604
bootstrap	0.031705	-0.0406268	0.14641	0.205081	0.301627	0.146114
bootstrap	0.0287151	0.029881	0.134896	0.21879	0.260699	0.102308
bootstrap	0.0079909	0.0120933	0.14075	0.267408	0.291703	0.157914
bootstrap	0.0190309	0.0884096	0.159	0.216169	0.216491	0.117572
bootstrap	0.0519738	-0.0124009	0.109805	0.164401	0.238933	0.200267
bootstrap	-0.0465502	-0.0222038	0.0674338	0.121135	0.208935	0.12565
bootstrap	0.01175	-0.0137286	0.146153	0.167004	0.241322	0.126963
bootstrap	-0.100421	-0.0173224	0.117347	0.163357	0.275301	0.188504
bootstrap	0.00867656	0.0663377	0.150994	0.175161	0.272563	0.173391
bootstrap	-0.0020457	-0.0741359	0.095385	0.146505	0.214673	0.187849
bootstrap	-0.057095	0.0297266	0.172714	0.176293	0.25929	0.15736
bootstrap	0.0435456	0.0215996	0.154996	0.146584	0.261838	0.186969
bootstrap	0.0462888	-0.0412542	0.0941356	0.202902	0.263689	0.228185
bootstrap	-0.00491477	-0.0178747	0.0856018	0.10372	0.196287	0.172381
bootstrap	-0.0283062	0.00471831	0.107517	0.120755	0.1922	0.148781
bootstrap	-0.0195157	0.0703992	0.178275	0.194526	0.272609	0.132916
bootstrap	0.0683211	0.022818	0.100924	0.12995	0.207899	0.085638
bootstrap	-0.0714451	0.0100898	0.106531	0.153713	0.262971	0.149938
bootstrap	-0.00428039	0.0321707	0.150932	0.133207	0.210806	0.111697
bootstrap	0.0197775	-0.0150623	0.122471	0.199169	0.278108	0.183282
bootstrap	-0.0071303	0.0194625	0.125102	0.148701	0.264077	0.163223
bootstrap	0.0127202	-0.0316646	0.128622	0.221904	0.238868	0.161099
bootstrap	0.0332698	-0.0983146	0.0835325	0.18039	0.249595	0.223425
bootstrap	0.0160929	0.0369292	0.196042	0.232128	0.312401	0.222889
bootstrap	0.0643637	0.0237579	0.157187	0.216544	0.246747	0.150819
bootstrap	-0.0371288	0.0387412	0.135529	0.153169	0.231401	0.141932
bootstrap	0.036309	0.0343842	0.112498	0.178357	0.275546	0.145105
bootstrap	0.026447	-0.0287705	0.104249	0.159141	0.234632	0.179416
bootstrap	-0.0132236	0.00530697	0.15346	0.15351	0.21924	0.123852
bootstrap	0.0228269	0.00774256	0.123847	0.138669	0.233647	0.093117
bootstrap	0.0340038	0.0136522	0.168045	0.204442	0.282438	0.114205
bootstrap	-0.0389185	0.000153419	0.131093	0.153257	0.256595	0.133857
bootstrap	-0.0372199	0.0657321	0.191192	0.152921	0.240987	0.176139
bootstrap	0.0405443	-0.00332025	0.133801	0.211657	0.290032	0.196829
bootstrap	-0.0272635	-0.0804788	0.0850046	0.0805353	0.216529	0.197217
bootstrap	-0.00724356	0.0317315	0.184829	0.17182	0.242722	0.138187
bootstrap	0.00876744	0.0917153	0.179894	0.157897	0.237403	0.142084
bootstrap	0.02551	0.0228301	0.155549	0.187221	0.310267	0.170216
bootstrap	-0.0085771	0.0258092	0.128257	0.143377	0.250067	0.13335
bootstrap	0.0210791	-0.031514	0.0545484	0.161169	0.247265	0.134593
bootstrap	0.0627052	0.00754236	0.137333	0.204003	0.313284	0.182095
bootstrap	-0.00423699	-0.000941585	0.152858	0.131127	0.240292	0.126169
bootstrap	-0.00480084	0.0427761	0.175757	0.137917	0.238274	0.153912
bootstrap	0.012814	0.0291068	0.135097	0.139907	0.169186	0.05418
bootstrap	0.060915	-0.0495472	0.106586	0.165444	0.261299	0.143876
bootstrap	-0.0683069	0.0298446	0.128104	0.121444	0.2273	0.135488
bootstrap	0.0396322	0.00743165	0.142103	0.143744	0.222141	0.0668031
bootstrap	0.0441365	-0.056896	0.100132	0.21452	0.256341	0.194382
bootstrap	-0.0074754	0.0371481	0.184191	0.0333431	0.23766	0.165632
bootstrap	0.00840249	0.0523103	0.158744	0.116078	0.231711	0.106111
bootstrap	0.00934813	-0.00781047	0.077855	0.224003	0.314389	0.253358
bootstrap	-0.00434001	0.0518452	0.162304	0.171355	0.299477	0.187181
bootstrap	0.0179575	-0.0269708	0.13483	0.144786	0.266914	0.211397
bootstrap	0.0346069	0.0602315	0.197753	0.145196	0.248034	0.161328
bootstrap	-0.00288482	0.0140777	0.160493	0.160704	0.213181	0.126609
bootstrap	-0.0108406	0.0180705	0.164461	0.23823	0.272859	0.127278
bootstrap	0.00591676	-0.00209355	0.146477	0.199007	0.27287	0.151374
bootstrap	0.0193442	-0.0095152	0.110727	0.161196	0.25891	0.179624
bootstrap	-0.0149142	-0.00978371	0.124023	0.167191	0.279473	0.178911
bootstrap	-0.0266578	0.0179983	0.138895	0.163935	0.238015	0.0699121
bootstrap	0.0697688	-0.0166573	0.0958403	0.167654	0.268826	0.201934
bootstrap	0.0703278	-0.0391097	0.117665	0.0887394	0.244025	0.154543
bootstrap	0.0241195	-0.0316968	0.120966	0.119907	0.200475	0.125013
bootstrap	-0.0624998	0.0107995	0.12129	0.194405	0.267386	0.191049
bootstrap	0.0304397	0.0235576	0.0875143	0.131314	0.20663	0.136647
bootstrap	0.039703	-0.0397503	0.0769194	0.141948	0.233109	0.245237
bootstrap	0.104204	0.0731857	0.184495	0.200005	0.211619	0.0796231
bootstrap	-0.0164599	0.0116068	0.144317	0.143496	0.232024	0.155056
bootstrap	0.00627802	-0.0146557	0.114603	0.119137	0.200782	0.170731
bootstrap	-0.033151	0.0395058	0.132051	0.164336	0.252842	0.18074
bootstrap	0.00939252	0.0307744	0.12813	0.204825	0.295151	0.168161
bootstrap	-0.0333347	-0.00948281	0.13253	0.187546	0.301815	0.208058
bootstrap	0.0437236	-0.0324702	0.144715	0.242895	0.31066	0.208869
bootstrap	-0.0946472	0.030266	0.173922	0.0914271	0.236655	0.14127
bootstrap	-0.000200463	0.0521302	0.151462	0.155393	0.256688	0.17226
bootstrap	0.0159674	-0.0372626	0.125794	0.15906	0.309727	0.185847
bootstrap	-0.0183269	-0.0245607	0.125477	0.111525	0.215252	0.131858
bootstrap	0.0385501	0.0441318	0.18382	0.149205	0.240399	0.125243
bootstrap	-0.0585804	0.00321861	0.154232	0.0539003	0.215976	0.13253
bootstrap	0.0433572	0.0332621	0.100137	0.111028	0.160032	0.149662
bootstrap	-0.0472693	0.0434923	0.157515	0.157172	0.238414	0.0701118
bootstrap	0.0275127	-0.0320982	0.0623709	0.182865	0.274004	0.190041
bootstrap	0.0614277	0.00873852	0.128215	0.104934	0.226907	0.144052
bootstrap	-0.0303965	0.0800672	0.134874	0.248245	0.26282	0.172912
bootstrap	0.0250915	0.071821	0.267787	0.205113	0.323698	0.216019
bootstrap	-0.0393762	0.00195132	0.158965	0.158555	0.272547	0.152263
bootstrap	-0.0422881	0.0249862	0.137766	0.148475	0.279917	0.158409
bootstrap	-0.0148082	0.0240342	0.117443	0.230476	0.255737	0.131975
bootstrap	-0.0260871	0.0196036	0.112343	0.167326	0.256085	0.201057
bootstrap	0.037478	0.0118071	0.0924463	0.106684	0.206276	0.120069
bootstrap	-0.0262332	-0.0805076	0.0737826	0.1505	0.282393	0.190739
bootstrap	-0.039187	0.0376489	0.161149	0.203571	0.286567	0.17352
bootstrap	0.0849545	0.0422884	0.181724	0.174713	0.279016	0.192315
bootstrap	0.0786895	0.00131673	0.0975251	0.150313	0.22077	0.115339
bootstrap	0.0333501	0.00868406	0.158294	0.120937	0.221583	0.164177
bootstrap	-0.0237354	0.0100505	0.107044	0.171967	0.286815	0.236648
bootstrap	-0.0195947	0.0251493	0.171735	0.12076	0.201935	0.14258
bootstrap	-0.0139955	0.0369334	0.155475	0.15086	0.223008	0.131323
bootstrap	0.0215019	-0.0189604	0.0921142	0.153757	0.237164	0.171625
bootstrap	-0.022777	0.0124731	0.14124	0.101909	0.224337	0.150939
bootstrap	-0.0238578	-0.00803162	0.160513	0.143312	0.250062	0.156127
bootstrap	-0.0355332	0.0245295	0.19786	0.142916	0.231635	0.137866
bootstrap	-0.0307469	0.0398082	0.145562	0.193092	0.29415	0.132131
bootstrap	0.0650124	0.00273044	0.145475	0.135866	0.213773	0.0959153
bootstrap	0.0476848	-0.00305829	0.136601	0.184886	0.302453	0.172083
bootstrap	-0.00289167	0.00776642	0.135915	0.118717	0.173409	0.124844
bootstrap	0.0627837	-0.0344692	0.10399	0.124257	0.244802	0.182557
bootstrap	-0.000185748	0.0315303	0.119894	0.129927	0.254892	0.172383
bootstrap	0.0600597	0.00333149	0.117506	0.207759	0.277326	0.180283
bootstrap	-0.00441426	0.00683308	0.11952	0.21678	0.295761	0.130406
bootstrap	0.00669983	0.0512536	0.177119	0.175985	0.248554	0.128778
bootstrap	-0.0217801	0.0168404	0.174817	0.130697	0.224806	0.113206
bootstrap	0.00686485	0.039651	0.149391	0.191944	0.241639	0.0877683
bootstrap	0.0114744	0.00229834	0.143736	0.193322	0.277757	0.188931
bootstrap	-0.00911791	-0.0319346	0.139057	0.165268	0.245252	0.131061
bootstrap	-0.00200551	0.0676741	0.148943	0.149898	0.279892	0.169813
bootstrap	0.00580112	-0.0163618	0.112464	0.186149	0.303553	0.231051
bootstrap	-0.0179758	0.0515206	0.205986	0.112898	0.224295	0.0874618
bootstrap	0.0337376	0.0581693	0.152428	0.129056	0.227625	0.123274
bootstrap	0.00275547	0.0321172	0.155787	0.100352	0.222911	0.154399
bootstrap	-0.0293119	0.0340987	0.156728	0.150502	0.27129	0.179372
bootstrap	0.0297795	0.0202397	0.156444	0.222034	0.27826	0.183566
bootstrap	0.010786	0.0553085	0.215296	0.223175	0.299643	0.199278
bootstrap	-0.0103101	0.0295886	0.136096	0.142409	0.259877	0.144764
bootstrap	-0.00599316	0.0888303	0.147281	0.148251	0.214237	0.159134
bootstrap	0.0425901	0.00704759	0.0966167	0.128054	0.201613	0.118928
bootstrap	-0.0551598	-0.0631543	0.0527209	0.140733	0.236077	0.197612
bootstrap	-0.0495286	0.0159681	0.117149	0.157414	0.272033	0.213415
bootstrap	-0.0128964	0.0301443	0.169026	0.13152	0.229197	0.124004
bootstrap	0.00335307	0.00272717	0.124939	0.148437	0.236212	0.0900286
bootstrap	0.01288	-0.0281049	0.1326	0.131534	0.257589	0.168722
bootstrap	0.0246966	-0.035451	0.140838	0.12812	0.248119	0.158161
bootstrap	0.103056	0.015837	0.131824	0.117101	0.236548	0.124513
bootstrap	0.0937061	0.0141303	0.132635	0.173006	0.239247	0.129872
bootstrap	0.0723775	-0.0189146	0.160968	0.189895	0.266016	0.221956
bootstrap	-0.0295959	0.014151	0.132665	0.184036	0.282891	0.156133
bootstrap	0.0368518	0.0328505	0.131322	0.143414	0.27304	0.18157
bootstrap	-0.0461598	0.0172353	0.117863	0.118436	0.232128	0.136404
bootstrap	-0.0228199	0.0018878	0.127254	0.182625	0.25485	0.156414
bootstrap	0.0674522	0.0304519	0.162103	0.169481	0.221641	0.168856
bootstrap	0.019781	0.0159021	0.147267	0.150201	0.299932	0.236455
bootstrap	-0.00754129	-0.009661	0.0988379	0.17625	0.284922	0.18425
bootstrap	0.00546356	-0.0761329	0.123448	0.127046	0.261744	0.212765
bootstrap	-0.000103947	0.0913318	0.207248	0.175559	0.203088	0.0958415
bootstrap	0.0164148	0.0164144	0.169728	0.150751	0.265439	0.183041
bootstrap	-0.0309336	0.003537	0.0886674	0.162554	0.284713	0.180552
bootstrap	0.0508325	0.0500023	0.122001	0.139984	0.206219	0.132623
bootstrap	-0.00422694	0.0875801	0.149279	0.200371	0.248479	0.171087
bootstrap	0.0298732	-0.0115653	0.102883	0.158131	0.236394	0.16532
bootstrap	-0.0250947	0.0370783	0.146158	0.172636	0.221759	0.113414
bootstrap	-0.0209673	0.0361355	0.118925	0.161445	0.262212	0.171662
bootstrap	0.0268489	0.0407007	0.147146	0.0842102	0.184292	0.13206
bootstrap	0.0188758	0.0170516	0.169948	0.189883	0.291478	0.244841
bootstrap	0.0366946	0.019792	0.129562	0.151407	0.247636	0.148347
bootstrap	0.0232189	-0.0447979	0.0862386	0.135491	0.205945	0.110905
bootstrap	0.00469868	0.0494634	0.181936	0.171861	0.261332	0.20969
bootstrap	-0.0357008	0.0409227	0.148771	0.175256	0.246403	0.195617
bootstrap	0.0654196	0.0203971	0.135161	0.17549	0.249659	0.139205
bootstrap	-0.00763608	0.0431114	0.142671	0.165116	0.246815	0.119469
bootstrap	-0.0225085	0.0239189	0.158741	0.140941	0.224042	0.149083
bootstrap	-0.0471396	0.00100948	0.0734194	0.168303	0.264995	0.190118
bootstrap	0.0217411	-0.0142375	0.133375	0.169298	0.26903	0.178764
bootstrap	-0.0371506	-0.0173138	0.0955238	0.166313	0.24395	0.151739
bootstrap	0.0644382	0.0264604	0.126471	0.158946	0.250207	0.14521
bootstrap	0.0489181	0.0196478	0.126502	0.158941	0.282269	0.174035
bootstrap	0.078363	-0.0157981	0.0844527	0.118999	0.199504	0.114696
bootstrap	0.038162	0.0263217	0.21458	0.166449	0.247683	0.0933975
bootstrap	0.0464322	0.00751905	0.164594	0.172639	0.257147	0.12892
bootstrap	0.0800122	-0.0187856	0.126933	0.177397	0.256257	0.138847
bootstrap	-0.0406638	0.0209851	0.127731	0.21716	0.291021	0.170224
bootstrap	-0.00822713	0.0325091	0.16357	0.152003	0.256753	0.205614
bootstrap	-0.00233128	0.053381	0.127132	0.140771	0.22455	0.202681
bootstrap	0.0202909	0.0512884	0.17903	0.16467	0.258567	0.15431
bootstrap	0.037162	0.0387315	0.159451	0.117714	0.222025	0.128116
bootstrap	0.0169104	0.0779055	0.18202	0.145182	0.252101	0.181141
bootstrap	0.0608119	0.00734641	0.112085	0.117546	0.190231	0.165812
bootstrap	0.0171247	-0.0196566	0.105043	0.199815	0.284269	0.176346
bootstrap	0.0220326	-0.034925	0.101549	0.155887	0.260858	0.175315
bootstrap	-0.0239758	0.0540131	0.156307	0.186404	0.299505	0.213238
bootstrap	0.0391384	0.0114985	0.117179	0.181001	0.297848	0.219521
bootstrap	-0.0377759	-0.0446495	0.0884411	0.129085	0.223543	0.172574
bootstrap	0.0779927	-0.0281818	0.111228	0.174301	0.271676	0.179712
bootstrap	-0.033653	0.060241	0.199906	0.166487	0.226686	0.113084
bootstrap	-0.036887	0.076009	0.18494	0.171728	0.258353	0.111801
bootstrap	0.0481698	-0.00649744	0.169302	0.186293	0.304484	0.154086
bootstrap	0.0613585	0.0899269	0.166451	0.136109	0.240442	0.152579
bootstrap	0.0351601	0.0443102	0.159388	0.183664	0.292536	0.186442
bootstrap	0.0372348	0.0162961	0.150058	0.112613	0.219887	0.1449
bootstrap	0.0341464	0.011334	0.169496	0.169085	0.242028	0.192429
bootstrap	-0.00518085	-0.0625631	0.0800891	0.181644	0.261812	0.149939
bootstrap	-0.0411032	0.0443262	0.164161	0.210663	0.285912	0.20527
bootstrap	0.0370721	-0.0401736	0.121744	0.128602	0.20204	0.0715015
bootstrap	-0.0021504	-0.00997917	0.128888	0.131224	0.261471	0.155082
bootstrap	0.0449621	0.0367672	0.159472	0.168255	0.278297	0.189976
bootstrap	-0.0466946	-0.0439138	0.110427	0.122898	0.211698	0.142297
bootstrap	0.0249051	0.0185595	0.159681	0.187204	0.290058	0.183337
bootstrap	0.0394876	-0.00465272	0.122196	0.143194	0.184048	0.0839219
bootstrap	0.0508055	-0.0110442	0.108851	0.218302	0.330122	0.217344
bootstrap	0.0492154	0.0448917	0.172325	0.141183	0.217405	0.10743
bootstrap	0.0452921	-0.0229238	0.14204	0.208638	0.304846	0.159511
bootstrap	0.0464816	-0.0105171	0.106422	0.201538	0.287901	0.189827
bootstrap	-0.0078792	0.0403556	0.144642	0.20324	0.248666	0.136312
bootstrap	-0.00775354	0.0368737	0.183419	0.193047	0.290409	0.201528
bootstrap	-0.000148066	0.0379729	0.120303	0.140339	0.237421	0.176559
bootstrap	0.024912	0.0295425	0.174717	0.161057	0.295206	0.150928
bootstrap	-0.000368633	0.0105229	0.162574	0.165839	0.253658	0.155658
bootstrap	0.0253641	-0.0434723	0.039768	0.13442	0.229273	0.176412
bootstrap	0.0128596	0.0804441	0.145727	0.10341	0.225149	0.126053
bootstrap	0.0417515	-0.00785599	0.163066	0.214372	0.313775	0.196888
bootstrap	0.000818897	0.0684554	0.192196	0.115983	0.171994	0.109691
bootstrap	-0.00247708	0.0350018	0.0839566	0.161987	0.251985	0.172624
bootstrap	0.0221764	0.0517903	0.155151	0.18806	0.26289	0.198091
bootstrap	-0.0198838	0.0265208	0.155106	0.126156	0.246125	0.147276
bootstrap	0.0804212	0.0640575	0.162209	0.0939673	0.250474	0.216457
bootstrap	0.0452994	0.0468265	0.138049	0.0883644	0.234637	0.132321
bootstrap	0.00628599	-0.000967256	0.11738	0.148491	0.234509	0.140542
bootstrap	0.00681424	-0.0145642	0.17223	0.168534	0.259632	0.142649
bootstrap	0.00223049	-0.0329259	0.0882023	0.0731973	0.212285	0.159569
bootstrap	0.0478093	0.0612692	0.146508	0.206124	0.225849	0.132375
bootstrap	0.00948167	-0.0425659	0.112918	0.101713	0.237656	0.165143
bootstrap	0.0378784	0.00735604	0.134689	0.105271	0.222454	0.17374
bootstrap	-0.0126134	0.0863155	0.172804	0.123041	0.252232	0.168556
bootstrap	0.0395447	-0.0157621	0.159966	0.17912	0.255033	0.145731
bootstrap	-0.00381112	-0.0030719	0.130523	0.151659	0.222171	0.0909635
bootstrap	0.0356327	0.0169331	0.156859	0.229002	0.269751	0.202346
bootstrap	-0.0767852	0.00262082	0.146307	0.110698	0.253483	0.128604
bootstrap	-0.0637143	0.052696	0.158904	0.171387	0.288613	0.203489
bootstrap	-0.00170358	0.0446995	0.113612	0.148822	0.218667	0.092404
bootstrap	0.00999526	0.00989686	0.123171	0.0983845	0.195703	0.105046
bootstrap	0.0278573	0.026165	0.162781	0.188781	0.25297	0.196963
bootstrap	0.0749814	-0.0124893	0.149046	0.204131	0.286424	0.214584
bootstrap	-0.0115391	0.0378483	0.151785	0.204257	0.306373	0.149949
bootstrap	-0.0222174	0.0550641	0.18072	0.0961023	0.221941	0.11298
bootstrap	0.0108686	0.0979298	0.168363	0.157602	0.225352	0.094484
bootstrap	0.0226209	0.068193	0.154128	0.079491	0.225581	0.117736
bootstrap	0.0326761	-0.0177743	0.155549	0.215737	0.291226	0.183347
bootstrap	0.0159276	0.000757372	0.129872	0.148017	0.226522	0.1149
bootstrap	0.00295274	0.0617988	0.159708	0.169683	0.273214	0.123287
bootstrap	0.0185398	0.0556415	0.178915	0.134529	0.232614	0.139872
bootstrap	0.00493119	0.0418783	0.125791	0.135693	0.244064	0.152961
bootstrap	0.040119	0.0250158	0.121697	0.223501	0.28021	0.12203
bootstrap	-0.0301781	-0.0287459	0.100179	0.157117	0.197229	0.128182
bootstrap	0.0271348	-0.0814342	0.0492177	0.204289	0.296447	0.243956
bootstrap	0.0464737	-0.0295341	0.0786921	0.10402	0.227956	0.116301
bootstrap	0.0420782	0.000516255	0.125679	0.151462	0.284396	0.170833
bootstrap	-0.0114335	-0.0578921	0.0720988	0.163054	0.229766	0.156795
bootstrap	0.0214812	0.0731878	0.164126	0.19028	0.296935	0.182213
bootstrap	0.0155454	0.0992506	0.171111	0.143213	0.216189	0.144348
bootstrap	-0.0118237	0.0883005	0.188062	0.130732	0.252818	0.154943
bootstrap	0.0673244	0.018941	0.160048	0.225023	0.346109	0.179943
bootstrap	0.036027	-0.0116268	0.116258	0.152137	0.239537	0.167162
bootstrap	-0.0123549	0.032952	0.145252	0.1147	0.268183	0.193626
bootstrap	0.00546082	-0.0195211	0.132549	0.169694	0.251762	0.167429
bootstrap	-0.0269653	0.0963294	0.127148	0.132638	0.239452	0.125303
bootstrap	0.0600589	0.0172877	0.152821	0.168215	0.232014	0.170321
bootstrap	0.00933859	0.031391	0.116559	0.163232	0.206294	0.142741
bootstrap	-0.0291397	0.0138376	0.183317	0.179208	0.242735	0.102324
bootstrap	0.00699704	-0.0102291	0.0813263	0.232846	0.312024	0.217465
bootstrap	0.072112	-0.0572467	0.115661	0.202731	0.290806	0.162671
bootstrap	0.0134484	0.032188	0.146246	0.154214	0.239984	0.17876
bootstrap	0.00510698	-0.0185356	0.131151	0.157655	0.305674	0.1664
bootstrap	0.0114213	0.0231596	0.124648	0.132398	0.184572	0.0958654
[truncated: 3,003 more rows]

## Sheet: fig5_word2vec
data_type	EVC	LOC	PFS	OPA	PPA	RSC
mean	0.115509	0.259868	0.283691	0.195594	0.19458	0.154377
split_half_reliability	0.505085	0.709538	0.569563	0.701468	0.643351	0.300551
bootstrap	0.152019	0.265417	0.290059	0.215419	0.188305	0.164513
bootstrap	0.158934	0.303981	0.303688	0.245748	0.215044	0.180786
bootstrap	0.0806246	0.308116	0.341634	0.234061	0.235229	0.171323
bootstrap	0.107394	0.251411	0.263377	0.14936	0.099451	0.102454
bootstrap	0.0983546	0.23443	0.28416	0.122579	0.16321	0.161181
bootstrap	0.131241	0.219393	0.275108	0.214565	0.197812	0.144022
bootstrap	0.127376	0.256193	0.263282	0.218651	0.24093	0.131698
bootstrap	0.132673	0.328071	0.315935	0.181072	0.205189	0.174695
bootstrap	0.134935	0.294854	0.338426	0.253834	0.246758	0.249224
bootstrap	0.110364	0.259993	0.305656	0.202214	0.180993	0.141948
bootstrap	0.0877546	0.269069	0.252334	0.13122	0.141333	0.142623
bootstrap	0.101848	0.280505	0.294953	0.20524	0.166165	0.110745
bootstrap	0.0630553	0.223588	0.233501	0.285343	0.214013	0.176749
bootstrap	0.110322	0.210595	0.230689	0.204142	0.208999	0.187659
bootstrap	0.0813767	0.247314	0.30939	0.238722	0.221472	0.148701
bootstrap	0.0840895	0.225184	0.28631	0.232708	0.213121	0.184797
bootstrap	0.128621	0.236789	0.288555	0.289222	0.284011	0.196284
bootstrap	0.0815939	0.190103	0.287622	0.188604	0.182917	0.129133
bootstrap	0.132392	0.271716	0.283158	0.175439	0.181594	0.126703
bootstrap	0.0786414	0.223056	0.267308	0.212503	0.22753	0.140604
bootstrap	0.103837	0.183392	0.269155	0.254482	0.262104	0.189403
bootstrap	0.0774841	0.299229	0.328055	0.14271	0.18715	0.136233
bootstrap	0.15245	0.279965	0.350744	0.170082	0.157356	0.175418
bootstrap	0.136181	0.223066	0.271487	0.224023	0.22849	0.20503
bootstrap	0.039166	0.30664	0.325653	0.114285	0.112489	0.0874975
bootstrap	0.118458	0.255988	0.307802	0.216388	0.23234	0.118607
bootstrap	0.171106	0.24801	0.279386	0.191313	0.186522	0.138749
bootstrap	0.0484961	0.222305	0.290987	0.230555	0.166716	0.168328
bootstrap	0.157506	0.239855	0.306375	0.197	0.225158	0.0997792
bootstrap	0.130082	0.230669	0.275053	0.14675	0.138855	0.0760355
bootstrap	0.0825427	0.252611	0.270926	0.218247	0.159913	0.107941
bootstrap	0.0484033	0.200318	0.2553	0.237725	0.207374	0.214156
bootstrap	0.161423	0.285273	0.331711	0.170875	0.190044	0.11888
bootstrap	0.166288	0.243499	0.274505	0.200512	0.269566	0.190482
bootstrap	0.0846039	0.278943	0.31175	0.139346	0.132983	0.12689
bootstrap	0.13676	0.274539	0.28418	0.148455	0.147027	0.137664
bootstrap	0.139778	0.319575	0.324639	0.172785	0.148383	0.114877
bootstrap	0.104023	0.26231	0.264537	0.20275	0.192315	0.174181
bootstrap	0.129139	0.246265	0.278374	0.166334	0.191771	0.175049
bootstrap	0.140192	0.249468	0.276993	0.222551	0.258741	0.17562
bootstrap	0.0715922	0.291042	0.288597	0.200715	0.155325	0.10901
bootstrap	0.125327	0.309407	0.271737	0.168292	0.165944	0.170452
bootstrap	0.137863	0.224264	0.265542	0.191217	0.225106	0.112268
bootstrap	0.01954	0.272852	0.275905	0.15548	0.149329	0.113237
bootstrap	0.141533	0.263373	0.291989	0.152511	0.181827	0.132725
bootstrap	0.11838	0.281809	0.299668	0.230377	0.265732	0.195285
bootstrap	0.149197	0.194461	0.289385	0.167454	0.153147	0.158265
bootstrap	0.194649	0.217703	0.285586	0.191471	0.170071	0.114194
bootstrap	0.145958	0.221905	0.250433	0.212135	0.200668	0.159833
bootstrap	0.163893	0.249765	0.289775	0.13125	0.148187	0.140486
bootstrap	0.116578	0.248983	0.251762	0.244883	0.166806	0.120165
bootstrap	0.123077	0.2714	0.317285	0.17157	0.159736	0.117707
bootstrap	0.153696	0.294253	0.317819	0.231368	0.225223	0.129814
bootstrap	0.123521	0.281647	0.310529	0.209378	0.166059	0.108411
bootstrap	0.153454	0.31422	0.307008	0.210263	0.232756	0.211266
bootstrap	0.132218	0.275282	0.282608	0.229741	0.241334	0.197964
bootstrap	0.134423	0.202295	0.303486	0.179286	0.200854	0.194736
bootstrap	0.154619	0.272376	0.264582	0.150064	0.135424	0.0885429
bootstrap	0.149551	0.253129	0.28618	0.166051	0.111887	0.130638
bootstrap	0.0639429	0.301775	0.300873	0.241788	0.233958	0.209555
bootstrap	0.119309	0.243625	0.279123	0.181524	0.148863	0.106435
bootstrap	0.0856793	0.275897	0.26389	0.129429	0.152862	0.0904941
bootstrap	0.0786227	0.243772	0.267035	0.222904	0.213063	0.201072
bootstrap	0.145902	0.289713	0.317438	0.21934	0.160764	0.150722
bootstrap	0.177271	0.206963	0.28326	0.207808	0.198313	0.116916
bootstrap	0.153641	0.240071	0.25315	0.244527	0.201305	0.136274
bootstrap	0.114909	0.274395	0.268308	0.210181	0.263056	0.156286
bootstrap	0.118644	0.265153	0.25799	0.248135	0.244741	0.183964
bootstrap	0.130542	0.330603	0.313493	0.0952387	0.0831777	0.068727
bootstrap	0.191276	0.232991	0.294515	0.191539	0.198542	0.149914
bootstrap	0.162474	0.240457	0.284981	0.262604	0.260585	0.191137
bootstrap	0.113221	0.30357	0.318059	0.259969	0.171203	0.133856
bootstrap	0.178791	0.301915	0.295179	0.176629	0.183323	0.138125
bootstrap	0.159477	0.280648	0.294981	0.206598	0.191904	0.141349
bootstrap	0.132998	0.263411	0.248051	0.166427	0.190897	0.14233
bootstrap	0.0577928	0.235681	0.264991	0.209194	0.187839	0.105874
bootstrap	0.131595	0.249908	0.248817	0.203834	0.230218	0.151152
bootstrap	0.0602798	0.279066	0.290118	0.216066	0.17042	0.147152
bootstrap	0.102447	0.241384	0.241837	0.198037	0.181962	0.173025
bootstrap	0.0578227	0.25316	0.304706	0.274477	0.2105	0.16836
bootstrap	0.17199	0.296228	0.300641	0.185683	0.16367	0.0973751
bootstrap	0.0828225	0.256199	0.271434	0.194865	0.198961	0.147982
bootstrap	0.0747242	0.200304	0.259384	0.141	0.142492	0.067961
bootstrap	0.120496	0.296501	0.29785	0.209702	0.174052	0.124686
bootstrap	0.0886943	0.297709	0.335183	0.256911	0.178286	0.107782
bootstrap	0.140235	0.295297	0.283689	0.225997	0.202889	0.161401
bootstrap	0.138769	0.320576	0.281725	0.152437	0.201648	0.127828
bootstrap	0.127791	0.254036	0.286065	0.17195	0.174251	0.163477
bootstrap	0.132358	0.290382	0.294199	0.231642	0.241071	0.170278
bootstrap	0.123318	0.22392	0.247006	0.188556	0.244892	0.135595
bootstrap	0.117958	0.235318	0.269259	0.176551	0.156148	0.113678
bootstrap	0.093993	0.272917	0.252606	0.25155	0.190048	0.190004
bootstrap	0.123813	0.215847	0.309583	0.151163	0.13047	0.112392
bootstrap	0.194882	0.23159	0.24761	0.200264	0.260194	0.173435
bootstrap	0.216249	0.303294	0.346943	0.12559	0.154742	0.0840418
bootstrap	0.107232	0.275248	0.257898	0.190725	0.105618	0.0835993
bootstrap	0.0597287	0.169882	0.222787	0.192227	0.179342	0.11007
bootstrap	0.137881	0.279157	0.282991	0.174267	0.158262	0.150764
bootstrap	0.0856039	0.225483	0.277754	0.176021	0.219133	0.179334
bootstrap	0.137259	0.262625	0.276722	0.217492	0.232127	0.155295
bootstrap	0.0828628	0.347293	0.31293	0.150083	0.174592	0.146271
bootstrap	0.150253	0.257416	0.278953	0.237316	0.246307	0.106493
bootstrap	0.0881499	0.270354	0.307238	0.16519	0.197854	0.208004
bootstrap	0.134845	0.261887	0.344662	0.249703	0.217521	0.174461
bootstrap	0.11675	0.304772	0.298851	0.198044	0.197037	0.166882
bootstrap	0.0960761	0.27044	0.270345	0.267432	0.269242	0.227764
bootstrap	0.170153	0.205134	0.268471	0.26821	0.229354	0.154599
bootstrap	0.162384	0.23419	0.265225	0.14852	0.156513	0.130528
bootstrap	0.127006	0.207372	0.255657	0.169703	0.20058	0.172631
bootstrap	0.130054	0.240504	0.30727	0.19643	0.197867	0.181268
bootstrap	0.133934	0.307306	0.321676	0.17362	0.150423	0.0899306
bootstrap	0.103691	0.213615	0.259937	0.150066	0.162286	0.139363
bootstrap	0.0593555	0.277049	0.275539	0.157257	0.123496	0.161993
bootstrap	0.100964	0.294292	0.313064	0.164518	0.192968	0.126164
bootstrap	0.0700466	0.261292	0.264013	0.127448	0.174778	0.137527
bootstrap	0.149441	0.241224	0.264838	0.216356	0.207247	0.175428
bootstrap	0.149162	0.270809	0.305579	0.122243	0.159306	0.133244
bootstrap	0.17641	0.256381	0.285874	0.171832	0.17014	0.152492
bootstrap	0.141701	0.249508	0.266231	0.167646	0.160105	0.176272
bootstrap	0.136488	0.283174	0.275265	0.124146	0.115297	0.0645317
bootstrap	0.167213	0.246996	0.281514	0.138283	0.172408	0.105809
bootstrap	0.154417	0.277857	0.2889	0.270062	0.277645	0.160637
bootstrap	0.0982813	0.210172	0.240475	0.12514	0.157926	0.130249
bootstrap	0.0714043	0.334018	0.285456	0.144185	0.194391	0.196008
bootstrap	0.0833991	0.250229	0.252325	0.237311	0.190551	0.132656
bootstrap	0.0889054	0.299148	0.256461	0.179494	0.206512	0.12883
bootstrap	0.137015	0.288774	0.323421	0.232858	0.296178	0.167071
bootstrap	0.093334	0.243835	0.295036	0.0959475	0.159775	0.127983
bootstrap	0.177344	0.276963	0.317918	0.23823	0.230984	0.213479
bootstrap	0.155747	0.30483	0.267391	0.235765	0.215243	0.136581
bootstrap	0.11832	0.254705	0.294658	0.111224	0.14217	0.158666
bootstrap	0.201663	0.271493	0.288763	0.178483	0.244016	0.195168
bootstrap	0.168279	0.237098	0.290759	0.0826616	0.0903007	0.126381
bootstrap	0.100508	0.23214	0.289781	0.144054	0.18989	0.151808
bootstrap	0.100261	0.245823	0.276182	0.16612	0.153187	0.12486
bootstrap	0.0760829	0.289591	0.285373	0.238814	0.215222	0.2
bootstrap	0.122862	0.287587	0.28933	0.202166	0.172634	0.144284
bootstrap	0.158242	0.23206	0.291697	0.163622	0.162295	0.109211
bootstrap	0.161265	0.236984	0.332295	0.184563	0.199409	0.131046
bootstrap	0.118208	0.21571	0.237578	0.185009	0.184902	0.10617
bootstrap	0.145404	0.260467	0.286167	0.226272	0.244754	0.14297
bootstrap	0.113525	0.291429	0.266943	0.140209	0.185301	0.157507
bootstrap	0.113677	0.29362	0.349327	0.167669	0.21545	0.0991863
bootstrap	0.103341	0.281816	0.301723	0.210963	0.17857	0.159569
bootstrap	0.134001	0.279841	0.315887	0.220334	0.270542	0.174091
bootstrap	0.0692403	0.31228	0.316982	0.227598	0.177566	0.14992
bootstrap	0.084342	0.270294	0.27432	0.216313	0.166534	0.166085
bootstrap	0.118473	0.300989	0.310664	0.156477	0.204573	0.236811
bootstrap	0.199104	0.230969	0.262756	0.167301	0.191075	0.137542
bootstrap	0.113001	0.254597	0.27781	0.225623	0.280467	0.171639
bootstrap	0.173267	0.282003	0.286837	0.20415	0.246616	0.166348
bootstrap	0.130051	0.237783	0.278257	0.188949	0.180229	0.0872719
bootstrap	0.100898	0.203642	0.231939	0.0893196	0.154861	0.171498
bootstrap	0.132677	0.235378	0.275459	0.173768	0.127783	0.138556
bootstrap	0.193138	0.204337	0.290097	0.201627	0.211466	0.15114
bootstrap	0.140383	0.249707	0.282064	0.225622	0.202612	0.149817
bootstrap	0.120726	0.290457	0.264643	0.214657	0.184617	0.0907049
bootstrap	0.123226	0.252115	0.316243	0.210901	0.259552	0.190516
bootstrap	0.107833	0.238006	0.325366	0.20018	0.184247	0.127176
bootstrap	0.181005	0.257705	0.306109	0.201999	0.173364	0.119596
bootstrap	0.10633	0.28902	0.286065	0.268159	0.252524	0.182831
bootstrap	0.0574558	0.235471	0.258991	0.099268	0.12045	0.129773
bootstrap	0.0588533	0.255867	0.279998	0.0879865	0.0831514	0.0979593
bootstrap	0.143155	0.293402	0.252381	0.0414078	0.0803493	0.141653
bootstrap	0.132541	0.289866	0.26923	0.219151	0.214201	0.154951
bootstrap	0.0981682	0.257749	0.314449	0.172227	0.204589	0.190293
bootstrap	0.103856	0.210116	0.264097	0.182558	0.192238	0.160469
bootstrap	0.141112	0.273948	0.319174	0.220732	0.273825	0.216839
bootstrap	0.15833	0.244488	0.283083	0.166843	0.208396	0.119817
bootstrap	0.112691	0.241278	0.291874	0.217776	0.236607	0.161784
bootstrap	0.0988371	0.2626	0.278356	0.250501	0.188005	0.227551
bootstrap	0.0899568	0.229596	0.322317	0.167631	0.171252	0.107711
bootstrap	0.0274873	0.275394	0.268741	0.206923	0.229411	0.161128
bootstrap	0.201781	0.313307	0.343309	0.21937	0.185046	0.117427
bootstrap	0.10666	0.292592	0.354051	0.153899	0.18249	0.201016
bootstrap	0.107773	0.243391	0.245453	0.232661	0.187479	0.184334
bootstrap	0.176562	0.279096	0.278693	0.230322	0.20467	0.12917
bootstrap	0.130714	0.308584	0.304867	0.166724	0.182256	0.0911219
bootstrap	0.178375	0.27963	0.320511	0.118988	0.186158	0.100698
bootstrap	0.0800564	0.294233	0.284205	0.172027	0.135601	0.152604
bootstrap	0.115198	0.274332	0.277055	0.173719	0.208974	0.149887
bootstrap	0.0512085	0.193845	0.23099	0.203609	0.187217	0.173754
bootstrap	0.109169	0.256976	0.269513	0.167372	0.182845	0.1411
bootstrap	0.126487	0.24878	0.321365	0.180356	0.214135	0.13653
bootstrap	0.154323	0.257366	0.266537	0.200793	0.229665	0.154425
bootstrap	0.0859861	0.289994	0.274938	0.101684	0.0839478	0.0657716
bootstrap	0.105112	0.278851	0.300332	0.210085	0.183968	0.124586
bootstrap	0.134906	0.230001	0.311072	0.220095	0.226823	0.219966
bootstrap	0.115645	0.30372	0.282643	0.182327	0.176349	0.135304
bootstrap	0.109225	0.259435	0.304899	0.207237	0.20997	0.154985
bootstrap	0.152156	0.267834	0.289561	0.163786	0.203817	0.142891
bootstrap	0.146961	0.160648	0.260964	0.261506	0.188404	0.149507
bootstrap	0.128519	0.225921	0.253006	0.195058	0.1819	0.130968
bootstrap	0.162155	0.300106	0.297832	0.249797	0.244173	0.16125
bootstrap	0.101632	0.234517	0.299572	0.198148	0.238911	0.200538
bootstrap	0.15052	0.206691	0.274046	0.228861	0.251271	0.185922
bootstrap	0.0898472	0.241671	0.312228	0.196596	0.174721	0.186422
bootstrap	0.0816351	0.220007	0.269949	0.281765	0.236689	0.139518
bootstrap	0.138725	0.286299	0.303006	0.194069	0.189546	0.130539
bootstrap	0.0303574	0.240913	0.269691	0.200797	0.157394	0.137181
bootstrap	0.0942612	0.255393	0.238739	0.236533	0.231297	0.18474
bootstrap	0.133174	0.181364	0.240679	0.245545	0.29382	0.171607
bootstrap	0.0117847	0.255627	0.317632	0.182499	0.207665	0.15287
bootstrap	0.133112	0.313881	0.343301	0.120861	0.114947	0.0953377
bootstrap	0.0693179	0.2722	0.288356	0.179044	0.182533	0.11543
bootstrap	0.10171	0.268373	0.25632	0.19609	0.143673	0.0579006
bootstrap	0.161174	0.258815	0.344211	0.254016	0.215883	0.20885
bootstrap	0.0820482	0.235851	0.264875	0.238778	0.214841	0.0967101
bootstrap	0.111426	0.261227	0.290336	0.227482	0.254332	0.170615
bootstrap	0.107742	0.24529	0.267214	0.176224	0.266114	0.228338
bootstrap	0.0478053	0.257624	0.303746	0.24523	0.250519	0.133948
bootstrap	0.101797	0.288368	0.311001	0.190264	0.209875	0.143093
bootstrap	0.124243	0.245448	0.274878	0.214149	0.186266	0.18167
bootstrap	0.0922817	0.234654	0.267425	0.18875	0.203379	0.193728
bootstrap	0.0999965	0.218687	0.254847	0.206622	0.225832	0.155957
bootstrap	0.11357	0.268299	0.259061	0.141791	0.198434	0.157983
bootstrap	0.121512	0.279976	0.294778	0.132461	0.225663	0.187664
bootstrap	0.133205	0.262467	0.320275	0.169277	0.155109	0.175765
bootstrap	0.0536841	0.263805	0.282786	0.197608	0.164558	0.155607
bootstrap	0.0763581	0.252906	0.285618	0.161903	0.156441	0.0664507
bootstrap	0.0602736	0.250445	0.247459	0.0497366	0.14418	0.0939139
bootstrap	0.0859607	0.226401	0.26895	0.104783	0.123279	0.0775369
bootstrap	0.163588	0.240483	0.269409	0.278432	0.25751	0.197605
bootstrap	0.117935	0.266445	0.275447	0.129002	0.197791	0.153527
bootstrap	0.06811	0.277775	0.228577	0.236826	0.258108	0.185515
bootstrap	0.141212	0.280016	0.31193	0.189764	0.161688	0.175763
bootstrap	0.123273	0.196971	0.297631	0.236261	0.235655	0.15656
bootstrap	0.12577	0.18254	0.228527	0.231715	0.208817	0.132356
bootstrap	0.166707	0.228588	0.318608	0.205375	0.204256	0.11681
bootstrap	0.0660409	0.214915	0.251349	0.187145	0.148658	0.1229
bootstrap	0.131052	0.298903	0.322434	0.164841	0.12877	0.114989
bootstrap	0.110708	0.286629	0.33822	0.188988	0.196793	0.11973
bootstrap	0.098335	0.233888	0.290222	0.219793	0.291812	0.186105
bootstrap	0.100136	0.310301	0.342681	0.223961	0.226789	0.169389
bootstrap	0.130944	0.272876	0.266695	0.247834	0.220349	0.224563
bootstrap	0.0921852	0.300836	0.327629	0.14312	0.185448	0.160282
bootstrap	0.109902	0.300089	0.3311	0.162146	0.160842	0.176909
bootstrap	0.114309	0.265129	0.240228	0.128757	0.105316	0.133185
bootstrap	0.147054	0.336285	0.344516	0.204669	0.252411	0.14668
bootstrap	0.152874	0.278981	0.332469	0.247258	0.220219	0.186817
bootstrap	0.117719	0.228228	0.243912	0.165968	0.206367	0.127093
bootstrap	0.0958466	0.252437	0.34045	0.275721	0.246971	0.205936
bootstrap	0.113791	0.293793	0.267631	0.0702038	0.12016	0.185164
bootstrap	0.103683	0.298118	0.276082	0.125684	0.125334	0.120562
bootstrap	0.110996	0.275329	0.32879	0.232787	0.248825	0.177895
bootstrap	0.155024	0.196458	0.204896	0.292917	0.240015	0.1618
bootstrap	0.153156	0.250346	0.255991	0.153942	0.173073	0.156354
bootstrap	0.094922	0.286638	0.304968	0.171686	0.157506	0.185372
bootstrap	0.143414	0.237584	0.280715	0.207292	0.2196	0.164058
bootstrap	0.0925209	0.223589	0.261002	0.259059	0.243975	0.188793
bootstrap	0.0788352	0.253897	0.28342	0.219754	0.146699	0.092612
bootstrap	0.131397	0.260448	0.239854	0.188377	0.149781	0.167279
bootstrap	0.0820118	0.290713	0.286218	0.163009	0.211985	0.136626
bootstrap	0.112615	0.250007	0.27259	0.172747	0.188227	0.130074
bootstrap	0.178838	0.258505	0.248772	0.101667	0.117944	0.13333
bootstrap	0.116907	0.197386	0.309529	0.184227	0.184291	0.133351
bootstrap	0.103721	0.277404	0.338002	0.18971	0.131896	0.109597
bootstrap	0.0996356	0.251322	0.274046	0.236513	0.231739	0.136947
bootstrap	0.134242	0.281735	0.322762	0.175487	0.203331	0.130358
bootstrap	0.122905	0.216729	0.276118	0.247475	0.202305	0.164175
bootstrap	0.0776524	0.264376	0.270529	0.209188	0.209531	0.165805
bootstrap	0.0639051	0.26016	0.301503	0.254088	0.268727	0.178495
bootstrap	0.0989529	0.269727	0.258949	0.219755	0.229655	0.134301
bootstrap	0.107193	0.285388	0.311594	0.218944	0.219933	0.114955
bootstrap	0.160978	0.244595	0.252048	0.227079	0.256274	0.105407
bootstrap	0.0742376	0.292953	0.295157	0.108041	0.0889473	0.109283
bootstrap	0.175027	0.232825	0.286606	0.171156	0.169222	0.183793
bootstrap	0.0871525	0.259761	0.301679	0.192423	0.206226	0.135097
bootstrap	0.105412	0.283293	0.338391	0.201979	0.187558	0.172542
bootstrap	0.177332	0.297863	0.307224	0.179754	0.183095	0.171468
bootstrap	0.122509	0.277434	0.269953	0.115252	0.139578	0.124188
bootstrap	0.0823127	0.286154	0.297682	0.118785	0.12516	0.137333
bootstrap	0.0811621	0.214561	0.282564	0.245525	0.236047	0.207498
bootstrap	0.104303	0.2733	0.270878	0.190176	0.166962	0.159855
bootstrap	0.114055	0.263232	0.3136	0.218951	0.241859	0.21276
bootstrap	0.179142	0.316371	0.309707	0.219364	0.253927	0.205267
bootstrap	0.159274	0.237544	0.287845	0.193439	0.179178	0.176432
bootstrap	0.0761987	0.219956	0.280549	0.253264	0.259408	0.117549
bootstrap	0.114643	0.282193	0.327681	0.246632	0.16937	0.14905
bootstrap	0.0610793	0.297444	0.300648	0.246745	0.194864	0.175857
bootstrap	0.074638	0.300087	0.282136	0.157853	0.155363	0.107545
bootstrap	0.174879	0.296822	0.272192	0.230883	0.235004	0.174619
bootstrap	0.174204	0.192095	0.253948	0.253428	0.248426	0.18398
bootstrap	0.101145	0.169818	0.282273	0.224643	0.229323	0.154134
bootstrap	0.0966497	0.32069	0.326033	0.183089	0.167403	0.140728
bootstrap	0.103294	0.296993	0.305159	0.17669	0.207181	0.189809
bootstrap	0.142508	0.308034	0.326836	0.289512	0.216623	0.188872
bootstrap	0.187015	0.250297	0.314053	0.241037	0.160934	0.140366
bootstrap	0.0961579	0.239456	0.29163	0.294179	0.229754	0.15799
bootstrap	0.0763758	0.219821	0.238218	0.203901	0.180782	0.107842
bootstrap	0.159056	0.211558	0.294263	0.204738	0.231831	0.151907
bootstrap	0.191005	0.219313	0.18488	0.216521	0.168537	0.112789
bootstrap	0.128578	0.2617	0.226794	0.175908	0.202923	0.115554
bootstrap	0.0763257	0.251128	0.265576	0.238439	0.198199	0.139773
bootstrap	0.0860937	0.244691	0.302552	0.0833438	0.151422	0.0812791
bootstrap	0.0347504	0.280114	0.272865	0.232824	0.237763	0.155485
bootstrap	0.160169	0.256919	0.280011	0.176559	0.179299	0.169302
bootstrap	0.128227	0.307303	0.280926	0.204138	0.179366	0.181358
bootstrap	0.109037	0.303022	0.373292	0.219287	0.234203	0.167406
bootstrap	0.0596552	0.267615	0.280095	0.154613	0.18117	0.161832
bootstrap	0.120804	0.214106	0.244985	0.15644	0.177305	0.121298
bootstrap	0.153436	0.216869	0.262912	0.224776	0.199478	0.202714
bootstrap	0.159646	0.295562	0.30634	0.2386	0.247267	0.17171
bootstrap	0.130005	0.253009	0.320036	0.228115	0.237882	0.147911
bootstrap	0.0772107	0.302905	0.302241	0.24685	0.280924	0.237438
bootstrap	0.172643	0.299665	0.286234	0.230282	0.203945	0.194404
bootstrap	0.0881811	0.273167	0.260023	0.217856	0.168842	0.136576
bootstrap	0.140868	0.245262	0.33216	0.188465	0.172947	0.165683
bootstrap	0.131833	0.262797	0.326633	0.130734	0.156326	0.133802
bootstrap	0.101428	0.230059	0.228585	0.195672	0.183257	0.195688
bootstrap	0.0231365	0.289282	0.270493	0.213159	0.187909	0.204209
bootstrap	0.11692	0.223615	0.302298	0.146021	0.192284	0.160575
bootstrap	0.161977	0.221168	0.263527	0.198175	0.209472	0.18126
bootstrap	0.146332	0.289432	0.272175	0.236912	0.214171	0.150998
bootstrap	0.125536	0.277284	0.306351	0.183054	0.211018	0.155276
bootstrap	0.105013	0.240607	0.320154	0.211142	0.230668	0.194251
bootstrap	0.180841	0.302567	0.311179	0.213417	0.235941	0.175172
bootstrap	0.125433	0.273047	0.395129	0.152957	0.212823	0.145339
bootstrap	0.119791	0.269413	0.283059	0.194753	0.160577	0.116772
bootstrap	0.0418522	0.269681	0.2486	0.149442	0.202593	0.161406
bootstrap	0.0995552	0.254199	0.287037	0.177659	0.189049	0.160351
bootstrap	0.0475449	0.249627	0.264442	0.233539	0.262315	0.176748
bootstrap	0.207896	0.271817	0.340025	0.2014	0.19693	0.222106
bootstrap	0.108786	0.258793	0.3094	0.206083	0.258392	0.189938
bootstrap	0.136532	0.277666	0.281729	0.197766	0.272476	0.184317
bootstrap	0.125115	0.227761	0.231	0.225658	0.200012	0.142598
bootstrap	0.171489	0.237267	0.262465	0.165211	0.15414	0.077293
bootstrap	0.0580121	0.19571	0.265339	0.205451	0.141553	0.144864
bootstrap	0.114473	0.239042	0.278514	0.158168	0.179641	0.145036
bootstrap	0.141279	0.295111	0.305105	0.163205	0.217836	0.163742
bootstrap	0.126483	0.258734	0.332543	0.243928	0.244735	0.206578
bootstrap	0.0546803	0.229018	0.244358	0.2151	0.235592	0.179934
bootstrap	0.151847	0.173047	0.255033	0.125514	0.138379	0.110822
bootstrap	0.0658076	0.259772	0.27324	0.177908	0.180743	0.176397
bootstrap	0.113901	0.305881	0.336032	0.199029	0.152939	0.112269
bootstrap	0.101235	0.180167	0.276523	0.270638	0.23795	0.165027
bootstrap	0.0809253	0.271	0.319964	0.274171	0.220487	0.206019
bootstrap	0.14501	0.233718	0.250776	0.243056	0.27852	0.22749
bootstrap	0.101162	0.194326	0.231664	0.213576	0.220759	0.127427
bootstrap	0.151077	0.211964	0.231537	0.149105	0.183731	0.149416
bootstrap	0.124997	0.322964	0.318552	0.198353	0.238583	0.125302
bootstrap	0.0853567	0.309465	0.315986	0.222268	0.181913	0.165723
bootstrap	0.125739	0.230527	0.267046	0.158996	0.223702	0.15707
bootstrap	0.066033	0.264998	0.290973	0.229673	0.206011	0.21971
bootstrap	0.0949683	0.348219	0.325902	0.214933	0.22286	0.172392
bootstrap	0.189319	0.31022	0.274697	0.196073	0.164563	0.095586
bootstrap	0.094318	0.262633	0.316091	0.193594	0.231718	0.185629
bootstrap	0.0982784	0.282536	0.285891	0.204982	0.225351	0.13288
bootstrap	0.109562	0.22462	0.32282	0.147843	0.187976	0.145986
bootstrap	0.132193	0.255598	0.306865	0.234358	0.178464	0.165987
bootstrap	0.166111	0.20528	0.257237	0.235247	0.196094	0.187515
bootstrap	0.0627007	0.251566	0.295282	0.131837	0.170477	0.13005
bootstrap	0.078728	0.294382	0.307738	0.193147	0.225616	0.167773
bootstrap	0.0614858	0.307171	0.269584	0.177143	0.165592	0.166334
bootstrap	0.173008	0.305122	0.311826	0.219059	0.211965	0.136169
bootstrap	0.106304	0.222169	0.273153	0.218386	0.209269	0.146193
bootstrap	0.0596426	0.240315	0.252833	0.217241	0.239777	0.216491
bootstrap	0.193771	0.296019	0.314372	0.127952	0.119576	0.00886123
bootstrap	0.140459	0.271017	0.35018	0.187746	0.177982	0.135575
bootstrap	0.111077	0.296077	0.303635	0.202325	0.162431	0.162604
bootstrap	0.0780022	0.248842	0.256197	0.257018	0.231743	0.17035
bootstrap	0.194344	0.259095	0.307415	0.223982	0.200646	0.122228
bootstrap	0.068743	0.262093	0.216498	0.15992	0.12717	0.11797
bootstrap	0.12786	0.281727	0.274609	0.190988	0.225065	0.163691
bootstrap	0.131795	0.289791	0.280937	0.175654	0.173339	0.105724
bootstrap	0.118174	0.18273	0.242958	0.216367	0.210101	0.185131
bootstrap	0.111271	0.278796	0.311369	0.138522	0.128495	0.105052
bootstrap	0.0958254	0.211757	0.269322	0.170253	0.179916	0.149059
bootstrap	0.123683	0.242593	0.235846	0.191463	0.180527	0.113643
bootstrap	0.115652	0.283907	0.293506	0.200326	0.165816	0.198327
bootstrap	0.0755405	0.311784	0.298494	0.156512	0.15314	0.119675
bootstrap	0.122564	0.244288	0.254053	0.15075	0.107362	0.132134
bootstrap	0.175226	0.279816	0.281742	0.191961	0.208059	0.116363
bootstrap	0.144495	0.229438	0.29721	0.212791	0.184803	0.147518
bootstrap	0.107685	0.208564	0.223253	0.140617	0.140949	0.0983384
bootstrap	0.16402	0.274422	0.343115	0.183367	0.125379	0.1075
bootstrap	0.0935393	0.216035	0.266475	0.18527	0.166802	0.0973887
bootstrap	0.1128	0.314314	0.333893	0.231827	0.22643	0.180066
bootstrap	0.0589941	0.268197	0.284149	0.15647	0.158234	0.128327
bootstrap	0.120293	0.300592	0.300053	0.20924	0.24742	0.204571
bootstrap	0.119374	0.23789	0.23742	0.150395	0.13929	0.146308
bootstrap	0.18558	0.357802	0.34472	0.205138	0.125817	0.167035
bootstrap	0.128832	0.175539	0.273651	0.213854	0.260019	0.145885
bootstrap	0.173888	0.28715	0.300033	0.16312	0.180851	0.166119
bootstrap	0.0926787	0.23615	0.291702	0.155968	0.156514	0.151219
bootstrap	0.11063	0.275789	0.301638	0.198028	0.165837	0.134842
bootstrap	0.135212	0.213406	0.274603	0.185849	0.177333	0.15517
bootstrap	0.0977085	0.283792	0.28837	0.220403	0.158484	0.160483
bootstrap	0.0745314	0.240436	0.265934	0.270561	0.210287	0.174296
bootstrap	0.170994	0.296036	0.306893	0.177786	0.191383	0.185682
bootstrap	0.0753255	0.262872	0.303549	0.206692	0.0918776	0.106139
bootstrap	0.143843	0.239581	0.27199	0.165508	0.0923061	0.119684
bootstrap	0.144766	0.282189	0.28617	0.174922	0.20474	0.110495
bootstrap	0.0736457	0.281936	0.326707	0.158947	0.177265	0.152701
bootstrap	0.10698	0.259838	0.283102	0.140609	0.114462	0.0684686
bootstrap	0.101193	0.292792	0.307594	0.157504	0.131671	0.122581
bootstrap	0.122086	0.264093	0.306897	0.0943314	0.109171	0.117029
bootstrap	0.139994	0.2924	0.287781	0.198902	0.218108	0.189684
bootstrap	0.0607297	0.298719	0.291304	0.177532	0.220351	0.100436
bootstrap	0.114406	0.215204	0.267252	0.170597	0.163026	0.118347
bootstrap	0.0437059	0.302665	0.319715	0.190088	0.192813	0.130724
bootstrap	0.0505467	0.215951	0.261935	0.177285	0.211608	0.123414
bootstrap	0.157552	0.27494	0.269749	0.205213	0.233242	0.203762
bootstrap	0.0564984	0.270768	0.263956	0.203119	0.173067	0.114585
bootstrap	0.101523	0.278119	0.305242	0.176949	0.205249	0.120851
bootstrap	0.0472841	0.240993	0.240442	0.172052	0.168589	0.116032
bootstrap	0.136844	0.299562	0.343143	0.199107	0.219949	0.161257
bootstrap	0.163498	0.189352	0.300426	0.17756	0.158637	0.115632
bootstrap	0.14509	0.30275	0.348818	0.261461	0.271078	0.232904
bootstrap	0.130491	0.310297	0.311374	0.197343	0.229675	0.189161
bootstrap	0.0911987	0.288055	0.35685	0.254075	0.268166	0.1707
bootstrap	0.116963	0.225841	0.229182	0.126921	0.199597	0.150837
bootstrap	0.0976089	0.271564	0.247636	0.157989	0.193143	0.143633
bootstrap	0.106329	0.280655	0.243878	0.175152	0.133586	0.125986
bootstrap	0.102702	0.310784	0.321044	0.153959	0.163126	0.161768
bootstrap	0.165575	0.273989	0.292202	0.188901	0.177574	0.125438
bootstrap	0.143065	0.191463	0.253793	0.292953	0.233001	0.143838
bootstrap	0.13259	0.277409	0.331343	0.17803	0.187346	0.167337
bootstrap	0.0673727	0.232801	0.249134	0.126875	0.128451	0.105233
bootstrap	0.117833	0.302511	0.282123	0.164118	0.248906	0.148511
bootstrap	0.0716761	0.275172	0.266237	0.187702	0.182077	0.110725
bootstrap	0.141111	0.267262	0.317773	0.183403	0.140631	0.158124
bootstrap	0.0952258	0.249431	0.285193	0.18578	0.157819	0.165793
bootstrap	0.0961793	0.231433	0.261736	0.134159	0.19017	0.142638
bootstrap	0.0571009	0.288119	0.267473	0.284531	0.257263	0.181979
bootstrap	0.10168	0.255795	0.271787	0.205653	0.210506	0.135447
bootstrap	0.113246	0.251017	0.27132	0.228967	0.197658	0.0936935
bootstrap	0.0655547	0.201887	0.227117	0.226472	0.222218	0.146363
bootstrap	0.124043	0.21953	0.213103	0.231521	0.212926	0.10742
bootstrap	0.159267	0.234893	0.3119	0.267731	0.296107	0.202311
bootstrap	0.169944	0.236629	0.262879	0.18752	0.223869	0.217345
bootstrap	0.0761163	0.22113	0.289633	0.137602	0.112491	0.112766
bootstrap	0.153042	0.340807	0.328888	0.276413	0.284671	0.161689
bootstrap	0.132602	0.248695	0.283106	0.173276	0.179567	0.194735
bootstrap	0.0746807	0.256801	0.309243	0.123269	0.121608	0.15011
bootstrap	0.181208	0.285825	0.337023	0.204844	0.210117	0.151486
bootstrap	0.15898	0.249452	0.271383	0.165297	0.195304	0.16483
bootstrap	0.0785173	0.282455	0.276109	0.227362	0.198327	0.15011
bootstrap	0.13775	0.207937	0.247288	0.210506	0.248857	0.205258
bootstrap	0.117028	0.203662	0.241492	0.213006	0.24999	0.19153
bootstrap	0.0805821	0.173155	0.239565	0.185041	0.192763	0.186804
bootstrap	0.0752645	0.296739	0.349743	0.152604	0.178793	0.152251
bootstrap	0.135369	0.232317	0.277585	0.223672	0.224153	0.187477
bootstrap	0.133715	0.288734	0.234531	0.133317	0.230095	0.168837
bootstrap	0.046872	0.243431	0.23797	0.127349	0.139963	0.0935641
bootstrap	0.197571	0.224461	0.318325	0.199763	0.18396	0.122903
bootstrap	0.0892363	0.198249	0.224975	0.21103	0.197838	0.170279
bootstrap	0.0955833	0.272774	0.308036	0.184864	0.186705	0.139552
bootstrap	0.102534	0.297869	0.306084	0.199413	0.154919	0.139232
bootstrap	0.0835064	0.282142	0.310945	0.138241	0.175047	0.118671
bootstrap	0.128478	0.206027	0.318288	0.260932	0.229279	0.165489
bootstrap	0.100345	0.246825	0.288962	0.213566	0.188605	0.139125
bootstrap	0.124812	0.215173	0.243068	0.126958	0.13907	0.115339
bootstrap	0.0887282	0.277281	0.286021	0.190551	0.219282	0.171073
bootstrap	0.176419	0.281349	0.319465	0.22051	0.195963	0.185253
bootstrap	0.147141	0.260414	0.303203	0.167032	0.166156	0.176889
bootstrap	0.104436	0.234383	0.294273	0.240425	0.212677	0.207444
bootstrap	0.111328	0.279322	0.3334	0.251265	0.26034	0.163685
bootstrap	0.222086	0.229963	0.267854	0.195277	0.167995	0.135963
bootstrap	0.108626	0.199116	0.211122	0.192793	0.204292	0.158333
bootstrap	0.0773787	0.238118	0.27174	0.237284	0.210884	0.185408
bootstrap	0.174563	0.284362	0.271656	0.116554	0.125597	0.101212
bootstrap	0.101501	0.282077	0.29658	0.305844	0.290257	0.156859
bootstrap	0.0461009	0.253463	0.241397	0.133951	0.160027	0.14144
bootstrap	0.0893496	0.32464	0.298869	0.15154	0.156468	0.14078
bootstrap	0.108684	0.236185	0.28266	0.149073	0.236434	0.135917
bootstrap	0.0686572	0.276464	0.273749	0.197341	0.214805	0.178914
bootstrap	0.113266	0.231466	0.280683	0.195769	0.217615	0.132444
bootstrap	0.155088	0.309581	0.282798	0.144726	0.198917	0.146683
bootstrap	0.137725	0.212605	0.313561	0.212544	0.205738	0.155958
bootstrap	0.0731408	0.332415	0.33154	0.224264	0.24518	0.255903
bootstrap	0.161531	0.192212	0.239552	0.263635	0.24781	0.158024
bootstrap	0.0917409	0.329084	0.268107	0.122004	0.14771	0.205089
bootstrap	0.110403	0.184637	0.248283	0.160055	0.177437	0.111956
bootstrap	0.115251	0.235099	0.238915	0.188374	0.18679	0.158386
bootstrap	0.1006	0.333423	0.306973	0.20467	0.183431	0.186912
bootstrap	0.12516	0.265167	0.275063	0.179467	0.195804	0.147148
bootstrap	0.168272	0.276721	0.320189	0.214823	0.220383	0.1729
bootstrap	0.140349	0.254395	0.316507	0.241771	0.242946	0.160959
bootstrap	0.130005	0.267519	0.305471	0.163619	0.162	0.149642
bootstrap	0.0972446	0.244455	0.274083	0.164477	0.158174	0.154556
bootstrap	0.127021	0.279893	0.315907	0.201928	0.201116	0.212204
bootstrap	0.159394	0.282272	0.334467	0.136756	0.16309	0.0577478
bootstrap	0.157515	0.286203	0.258655	0.290052	0.235456	0.129307
bootstrap	0.0639388	0.203882	0.248089	0.194823	0.235967	0.18576
bootstrap	0.115772	0.254135	0.306891	0.268309	0.24093	0.177701
bootstrap	0.0754707	0.249615	0.306686	0.219003	0.165461	0.167779
bootstrap	0.0861624	0.29174	0.321099	0.144003	0.117197	0.113213
bootstrap	0.0635661	0.163478	0.300539	0.277844	0.224161	0.17758
bootstrap	0.122625	0.183772	0.251651	0.231914	0.233554	0.151612
bootstrap	0.114432	0.253444	0.238464	0.13836	0.160666	0.199186
bootstrap	0.0988138	0.253558	0.275844	0.199657	0.178516	0.161978
bootstrap	0.0858291	0.241932	0.293009	0.154763	0.186817	0.106584
bootstrap	0.143022	0.285983	0.288273	0.295755	0.284731	0.254868
bootstrap	0.153687	0.221003	0.339386	0.181862	0.205509	0.110462
bootstrap	0.10994	0.227915	0.241353	0.208216	0.17034	0.182061
bootstrap	0.129073	0.327002	0.310221	0.207558	0.208866	0.168105
bootstrap	0.113763	0.264037	0.311559	0.231993	0.248345	0.217401
bootstrap	0.160222	0.245443	0.271615	0.235053	0.217968	0.12711
bootstrap	0.0966179	0.256974	0.294391	0.224645	0.250766	0.154725
bootstrap	0.148236	0.243744	0.271587	0.14296	0.117575	0.144451
bootstrap	0.133927	0.263415	0.332114	0.256026	0.260062	0.189496
bootstrap	0.0476814	0.292779	0.264998	0.169326	0.102931	0.182439
bootstrap	0.0844304	0.225595	0.233117	0.210405	0.270221	0.229517
bootstrap	0.168635	0.230866	0.265346	0.193038	0.213151	0.145395
bootstrap	0.133545	0.277139	0.288103	0.23465	0.250467	0.164499
bootstrap	0.131072	0.226824	0.261451	0.174805	0.183783	0.113385
bootstrap	0.128742	0.297865	0.297773	0.237739	0.20514	0.147966
bootstrap	0.10327	0.270708	0.273823	0.223871	0.154908	0.178083
bootstrap	0.162676	0.213083	0.221922	0.145555	0.123301	0.0920009
bootstrap	0.101742	0.273643	0.342544	0.193343	0.197711	0.118241
bootstrap	0.146686	0.262261	0.284514	0.233876	0.209191	0.165145
bootstrap	0.0427376	0.238288	0.223873	0.193692	0.171712	0.178642
bootstrap	0.119143	0.263407	0.272039	0.201088	0.216284	0.122202
bootstrap	0.0916012	0.279622	0.257801	0.237012	0.219479	0.168977
bootstrap	0.130318	0.259006	0.261981	0.203982	0.238357	0.115223
bootstrap	0.211684	0.226993	0.305232	0.227652	0.22193	0.157087
bootstrap	0.132983	0.222949	0.228772	0.209153	0.215562	0.148635
bootstrap	0.119208	0.228825	0.273063	0.168705	0.13742	0.0883314
bootstrap	0.17311	0.205765	0.288139	0.235872	0.220434	0.154305
bootstrap	0.104689	0.211553	0.266409	0.187616	0.192959	0.108695
bootstrap	0.101383	0.239092	0.285555	0.188306	0.182077	0.18261
bootstrap	0.122893	0.285642	0.281773	0.0622178	0.0694779	0.0785999
bootstrap	0.154846	0.284806	0.289428	0.128012	0.175896	0.189724
bootstrap	0.113176	0.218377	0.255143	0.161866	0.205184	0.183919
bootstrap	0.0290298	0.25909	0.269915	0.232469	0.172755	0.200695
bootstrap	0.0963949	0.270355	0.295275	0.163031	0.150278	0.154739
bootstrap	0.103447	0.263007	0.308055	0.248739	0.190923	0.193886
bootstrap	0.0944099	0.265577	0.272699	0.252632	0.256691	0.193699
bootstrap	0.149143	0.281952	0.31726	0.161733	0.16173	0.179009
bootstrap	0.116502	0.2541	0.300923	0.19937	0.226167	0.183728
bootstrap	0.144186	0.246892	0.242277	0.164418	0.193011	0.13949
bootstrap	0.186154	0.260649	0.317524	0.220188	0.181609	0.11834
bootstrap	0.15455	0.226169	0.275443	0.160512	0.154502	0.0568096
bootstrap	0.127471	0.310318	0.29314	0.170142	0.19327	0.170236
bootstrap	0.0988701	0.210818	0.256766	0.213505	0.193684	0.136072
bootstrap	0.120894	0.317485	0.27987	0.123916	0.129898	0.152287
bootstrap	0.117411	0.28228	0.247771	0.218017	0.156589	0.0974845
bootstrap	0.109641	0.292342	0.316263	0.175037	0.177808	0.149342
bootstrap	0.149747	0.24299	0.275248	0.208113	0.222672	0.159215
bootstrap	0.0818935	0.319158	0.312667	0.18741	0.188813	0.163904
bootstrap	0.138188	0.259267	0.301994	0.20769	0.18676	0.20497
bootstrap	0.0606827	0.271979	0.276078	0.183396	0.162949	0.172917
bootstrap	0.0772733	0.222731	0.252166	0.132372	0.110373	0.119558
bootstrap	0.106088	0.280539	0.300745	0.142418	0.155715	0.177639
bootstrap	0.0960722	0.228327	0.235539	0.188097	0.166333	0.123414
bootstrap	0.081512	0.255811	0.242965	0.203413	0.22785	0.149619
bootstrap	0.129581	0.184592	0.277646	0.163921	0.221209	0.123911
bootstrap	0.061491	0.222939	0.208476	0.126693	0.15938	0.144824
bootstrap	0.133474	0.253432	0.288878	0.236204	0.259152	0.216031
bootstrap	0.103555	0.251895	0.313409	0.184297	0.186676	0.150827
bootstrap	0.14579	0.257708	0.303358	0.100027	0.163812	0.125213
bootstrap	0.117817	0.31653	0.318443	0.126235	0.109137	0.110446
bootstrap	0.0311852	0.248993	0.264844	0.19911	0.202373	0.185432
bootstrap	0.10208	0.303437	0.278868	0.176356	0.169987	0.149813
bootstrap	0.117789	0.27663	0.253004	0.208808	0.162965	0.117807
bootstrap	0.202725	0.279556	0.27174	0.126268	0.138634	0.140974
bootstrap	0.0988723	0.266088	0.318574	0.266433	0.207728	0.171698
bootstrap	0.136102	0.19975	0.220971	0.183072	0.231389	0.171097
bootstrap	0.128045	0.275203	0.32938	0.216462	0.199806	0.216575
bootstrap	0.145615	0.322947	0.24335	0.131087	0.117142	0.137493
bootstrap	0.0755396	0.30323	0.267392	0.0770413	0.127408	0.159329
bootstrap	0.127544	0.306993	0.346079	0.24467	0.271201	0.241867
bootstrap	0.132893	0.201426	0.259498	0.172867	0.155291	0.198903
bootstrap	0.0589056	0.279945	0.339128	0.182712	0.173913	0.160867
bootstrap	0.0751491	0.161147	0.258842	0.174644	0.192202	0.165032
bootstrap	0.15244	0.269333	0.298887	0.24715	0.259174	0.195195
bootstrap	0.103627	0.215988	0.250364	0.22096	0.23844	0.244336
bootstrap	0.0615379	0.291215	0.29849	0.237088	0.219227	0.177232
bootstrap	0.110053	0.232942	0.243317	0.154285	0.190497	0.15626
bootstrap	0.105131	0.239977	0.322266	0.151058	0.144877	0.107414
bootstrap	0.154109	0.294941	0.325151	0.18823	0.212202	0.221289
bootstrap	0.097835	0.208921	0.260649	0.0917381	0.0663748	0.0161413
bootstrap	0.0977296	0.280188	0.301154	0.20043	0.199041	0.167811
bootstrap	0.0668129	0.264225	0.288745	0.151606	0.144931	0.155169
bootstrap	0.0952996	0.265012	0.283868	0.180227	0.180233	0.123067
bootstrap	0.118614	0.114605	0.1814	0.167504	0.157968	0.132612
bootstrap	0.133951	0.207929	0.269357	0.217624	0.253006	0.164691
bootstrap	0.0946169	0.279341	0.302494	0.219922	0.246881	0.195553
bootstrap	0.0447907	0.265089	0.224173	0.167	0.159799	0.133399
bootstrap	0.156572	0.225589	0.251491	0.0949767	0.117287	0.127701
bootstrap	0.0578275	0.279904	0.306519	0.231807	0.203509	0.22648
bootstrap	0.125577	0.349841	0.340972	0.271994	0.199249	0.161734
bootstrap	0.185817	0.288994	0.339527	0.212074	0.250276	0.181024
bootstrap	0.116797	0.212942	0.280437	0.222689	0.275987	0.158595
bootstrap	0.144138	0.246677	0.327293	0.21009	0.180015	0.169342
bootstrap	0.110147	0.268794	0.295741	0.212361	0.195599	0.130367
bootstrap	0.173563	0.207501	0.278898	0.19259	0.210726	0.195142
bootstrap	0.119851	0.24484	0.270879	0.182513	0.201363	0.183313
bootstrap	0.115473	0.263669	0.309166	0.16885	0.205713	0.181488
bootstrap	0.102509	0.243921	0.286728	0.187377	0.147617	0.154575
bootstrap	0.116388	0.223995	0.284113	0.259737	0.237668	0.125932
bootstrap	0.111211	0.244515	0.316824	0.245715	0.203292	0.186381
bootstrap	0.130829	0.243954	0.26958	0.222602	0.212853	0.146727
bootstrap	0.108181	0.199019	0.262703	0.187204	0.192861	0.119128
bootstrap	0.16414	0.28775	0.332206	0.143959	0.174389	0.18764
bootstrap	0.10189	0.308277	0.245108	0.218693	0.218799	0.152651
bootstrap	0.0708423	0.306094	0.316367	0.142896	0.155843	0.17136
bootstrap	0.153022	0.281036	0.272601	0.184668	0.222526	0.218091
bootstrap	0.147834	0.304033	0.338475	0.163898	0.215269	0.14199
bootstrap	0.092494	0.290016	0.338504	0.208018	0.152862	0.088384
bootstrap	0.0842991	0.265785	0.248928	0.16641	0.237556	0.168421
bootstrap	0.092656	0.195241	0.240541	0.226788	0.171738	0.0797079
bootstrap	0.0955203	0.269193	0.29612	0.173891	0.168254	0.155865
bootstrap	0.0706062	0.235715	0.237577	0.180552	0.201446	0.152921
bootstrap	0.111283	0.243679	0.231071	0.236442	0.204176	0.194382
bootstrap	0.12559	0.201286	0.249978	0.178585	0.189128	0.166883
bootstrap	0.164593	0.308009	0.276844	0.108948	0.193972	0.181185
bootstrap	0.157107	0.221237	0.295564	0.251175	0.236867	0.147075
bootstrap	0.12145	0.214518	0.251723	0.128449	0.0960846	0.0940728
bootstrap	0.0905072	0.257906	0.25592	0.206012	0.245081	0.174028
bootstrap	0.0651556	0.23537	0.267996	0.163242	0.175088	0.16675
bootstrap	0.124032	0.229484	0.30858	0.21991	0.260826	0.19722
bootstrap	0.141179	0.215051	0.232471	0.182209	0.164386	0.143453
bootstrap	0.0370382	0.255033	0.295095	0.129328	0.215561	0.241948
bootstrap	0.152224	0.304223	0.28842	0.215431	0.198529	0.14366
bootstrap	0.136197	0.327846	0.384489	0.242211	0.24766	0.17658
bootstrap	0.126087	0.257026	0.328732	0.198214	0.172802	0.139998
bootstrap	0.185	0.253668	0.275264	0.240341	0.21491	0.15229
bootstrap	0.0921976	0.318481	0.322863	0.17713	0.216229	0.161823
bootstrap	0.108329	0.265102	0.303682	0.172305	0.187365	0.0999533
bootstrap	0.12037	0.238669	0.320019	0.256531	0.238177	0.194882
bootstrap	0.0995085	0.282721	0.300981	0.194242	0.209336	0.123102
bootstrap	0.0814784	0.288805	0.345475	0.197988	0.197056	0.131286
bootstrap	0.123269	0.265531	0.314162	0.221504	0.235444	0.147064
bootstrap	0.137529	0.33952	0.3125	0.194285	0.076516	0.120987
bootstrap	0.151803	0.251042	0.298947	0.201631	0.179779	0.13271
bootstrap	0.0967093	0.22189	0.294043	0.148241	0.19082	0.11465
bootstrap	0.176055	0.254281	0.276284	0.213293	0.186744	0.119851
bootstrap	0.198148	0.262276	0.297073	0.277539	0.264932	0.215429
bootstrap	0.0890405	0.261813	0.301769	0.20341	0.163817	0.151885
bootstrap	0.154859	0.214539	0.283582	0.15945	0.167663	0.0793727
bootstrap	0.0611315	0.248904	0.283756	0.214423	0.230066	0.111427
bootstrap	0.126166	0.252001	0.265778	0.247064	0.213526	0.181677
bootstrap	0.167443	0.255399	0.298723	0.209601	0.19825	0.179485
bootstrap	0.107618	0.275536	0.321455	0.249314	0.251756	0.17612
bootstrap	0.052964	0.237161	0.293933	0.191033	0.12859	0.108549
bootstrap	0.13452	0.251126	0.302095	0.166073	0.177123	0.144609
bootstrap	0.0944173	0.293099	0.291359	0.146358	0.162677	0.166741
bootstrap	0.144357	0.225809	0.278929	0.21032	0.204327	0.0913983
bootstrap	0.114897	0.313634	0.325524	0.245236	0.197192	0.111326
bootstrap	0.103134	0.179681	0.233672	0.331207	0.310114	0.187375
bootstrap	0.119364	0.244952	0.307627	0.209223	0.175713	0.131889
bootstrap	0.136105	0.266256	0.323878	0.273924	0.265394	0.176465
bootstrap	0.148924	0.260992	0.326467	0.208958	0.198309	0.0471064
bootstrap	0.146796	0.239946	0.26419	0.207534	0.241139	0.16111
bootstrap	0.133414	0.346892	0.355929	0.208412	0.175742	0.206471
bootstrap	0.0806821	0.252634	0.283012	0.237471	0.278268	0.150783
bootstrap	0.106595	0.314426	0.32037	0.225799	0.226227	0.126458
bootstrap	0.15401	0.218641	0.27922	0.216184	0.204401	0.139442
bootstrap	0.0690138	0.241367	0.289976	0.188871	0.178846	0.151171
bootstrap	0.109253	0.242502	0.254075	0.227861	0.169981	0.160354
bootstrap	0.137701	0.33035	0.335164	0.199307	0.238735	0.194231
bootstrap	0.0452556	0.223507	0.326522	0.18538	0.232403	0.186312
bootstrap	0.10379	0.188515	0.214811	0.219495	0.192898	0.129707
bootstrap	0.0668756	0.240385	0.250639	0.113363	0.100362	0.106743
bootstrap	0.125321	0.215252	0.242309	0.184262	0.205796	0.119813
bootstrap	0.0818099	0.316632	0.276064	0.267949	0.253838	0.222189
bootstrap	0.132678	0.220186	0.282251	0.21447	0.211629	0.162208
bootstrap	0.15787	0.334106	0.325674	0.264902	0.223767	0.205504
bootstrap	0.0860882	0.262961	0.257964	0.14602	0.161154	0.166271
bootstrap	0.118109	0.258289	0.306006	0.186925	0.195658	0.187969
bootstrap	0.0803051	0.244017	0.280268	0.174087	0.131633	0.175276
bootstrap	0.0892333	0.238964	0.293164	0.225352	0.204001	0.227083
bootstrap	0.117319	0.209611	0.287292	0.176397	0.189062	0.11502
bootstrap	0.0580145	0.264815	0.24039	0.231378	0.214378	0.159802
bootstrap	0.0964392	0.271922	0.2675	0.24092	0.252187	0.156694
bootstrap	0.126978	0.249011	0.345877	0.21374	0.176732	0.152779
bootstrap	0.16251	0.252602	0.268177	0.196777	0.197882	0.153949
bootstrap	0.190035	0.241212	0.249065	0.231808	0.268769	0.198657
bootstrap	0.0941209	0.239125	0.290695	0.196261	0.148912	0.150105
bootstrap	0.119522	0.226241	0.286253	0.242782	0.160603	0.0791426
bootstrap	0.127146	0.261405	0.261753	0.261372	0.216734	0.154562
bootstrap	0.0520218	0.244084	0.215088	0.14578	0.150325	0.136017
bootstrap	0.163042	0.267395	0.26645	0.19435	0.169458	0.112818
bootstrap	0.110189	0.283898	0.32353	0.209865	0.178321	0.134128
bootstrap	0.0791952	0.185144	0.179654	0.179456	0.165974	0.159737
bootstrap	0.122956	0.266785	0.271309	0.191123	0.180657	0.17469
bootstrap	0.140806	0.278304	0.310712	0.190983	0.189693	0.124811
bootstrap	0.0640861	0.169231	0.231635	0.228104	0.2295	0.144583
bootstrap	0.131913	0.233281	0.28101	0.1825	0.211966	0.153184
bootstrap	-0.00557404	0.266599	0.231994	0.124085	0.137152	0.213632
bootstrap	0.0928891	0.309408	0.292683	0.175597	0.139139	0.0973454
bootstrap	0.129168	0.308082	0.325667	0.198508	0.240866	0.211222
bootstrap	0.123343	0.29291	0.282905	0.231949	0.224258	0.16754
bootstrap	0.225455	0.23692	0.28002	0.187366	0.173056	0.163314
bootstrap	0.0968375	0.248942	0.215411	0.147778	0.140575	0.162021
bootstrap	0.154884	0.23999	0.24164	0.148565	0.160834	0.148861
bootstrap	0.113455	0.200978	0.270367	0.190848	0.216705	0.12426
bootstrap	0.112001	0.299657	0.220045	0.18266	0.175207	0.154984
bootstrap	0.181804	0.165044	0.276773	0.307848	0.307828	0.156598
bootstrap	0.162247	0.266948	0.27605	0.269488	0.252728	0.260035
bootstrap	0.16906	0.253053	0.280723	0.114484	0.187267	0.0696252
bootstrap	0.145465	0.215276	0.266414	0.213394	0.271533	0.181819
bootstrap	0.15147	0.247301	0.296797	0.231699	0.190302	0.110498
bootstrap	0.017984	0.290826	0.294166	0.166203	0.186125	0.139096
bootstrap	0.162517	0.136484	0.244476	0.213134	0.178895	0.145619
bootstrap	0.150714	0.218268	0.254202	0.209873	0.197573	0.114121
bootstrap	0.140036	0.204567	0.265829	0.140537	0.16741	0.126981
bootstrap	0.125379	0.275102	0.264985	0.249581	0.184506	0.182177
bootstrap	0.182092	0.235332	0.304174	0.25412	0.264102	0.116571
bootstrap	0.10739	0.209078	0.242196	0.279485	0.290972	0.230728
bootstrap	0.128422	0.292411	0.34061	0.222295	0.176945	0.1288
bootstrap	0.210309	0.291225	0.286718	0.216725	0.230489	0.169395
bootstrap	0.104149	0.274168	0.331096	0.204611	0.239174	0.168675
bootstrap	0.105646	0.21152	0.291641	0.311641	0.270309	0.173644
bootstrap	0.0643204	0.231835	0.241145	0.143879	0.178534	0.113876
bootstrap	0.148705	0.258963	0.230442	0.15889	0.174538	0.0906359
bootstrap	0.144331	0.183752	0.269076	0.157157	0.111464	0.100792
bootstrap	0.179452	0.256274	0.230184	0.248851	0.233999	0.13941
bootstrap	0.11405	0.257591	0.236484	0.18959	0.210089	0.187695
bootstrap	0.0940742	0.272374	0.28454	0.216162	0.172716	0.182867
bootstrap	0.0266142	0.193829	0.279433	0.134364	0.194419	0.0838922
bootstrap	0.0408279	0.237651	0.275373	0.198357	0.169967	0.159314
bootstrap	0.114704	0.277638	0.277489	0.205846	0.195945	0.196609
bootstrap	0.115139	0.242496	0.240981	0.19873	0.185382	0.15342
bootstrap	0.0465123	0.345392	0.330617	0.188217	0.221851	0.190454
bootstrap	0.129841	0.267101	0.310431	0.245866	0.193988	0.138155
bootstrap	0.102595	0.290757	0.297258	0.159769	0.113676	0.125757
bootstrap	0.114107	0.2927	0.304416	0.171442	0.182552	0.156257
bootstrap	0.0557874	0.268757	0.292597	0.225277	0.209197	0.174226
bootstrap	0.118932	0.312652	0.323122	0.203555	0.196547	0.162336
bootstrap	0.139964	0.292792	0.258255	0.183152	0.245571	0.133664
bootstrap	0.134563	0.228889	0.289877	0.166267	0.167566	0.181242
bootstrap	0.057357	0.226288	0.254495	0.208503	0.227033	0.182562
bootstrap	0.0545232	0.311602	0.337555	0.217053	0.166732	0.170297
bootstrap	0.131247	0.244547	0.245896	0.244631	0.241698	0.182964
bootstrap	0.176719	0.240334	0.258422	0.160408	0.143767	0.120712
bootstrap	0.061918	0.222648	0.297531	0.171715	0.199186	0.123783
bootstrap	0.13995	0.221443	0.270965	0.183623	0.208541	0.149184
bootstrap	0.104569	0.239764	0.264441	0.181413	0.205142	0.177593
bootstrap	0.135081	0.278807	0.27882	0.164659	0.156689	0.0662238
bootstrap	0.105529	0.224092	0.257433	0.194569	0.219875	0.180743
bootstrap	0.131073	0.277054	0.262384	0.198744	0.199042	0.153424
bootstrap	0.0866182	0.303732	0.300101	0.211255	0.141265	0.154338
bootstrap	0.217246	0.274047	0.286793	0.224054	0.222932	0.167259
bootstrap	0.105154	0.244306	0.256229	0.197146	0.200845	0.103924
bootstrap	0.132958	0.190099	0.23509	0.214451	0.215267	0.163926
bootstrap	0.106994	0.28503	0.271455	0.236504	0.230402	0.183867
bootstrap	0.139573	0.254869	0.26631	0.222274	0.267533	0.165262
bootstrap	0.0879008	0.310153	0.285734	0.136716	0.144742	0.121442
bootstrap	0.125799	0.258862	0.244155	0.176121	0.216842	0.188675
bootstrap	0.0695643	0.260648	0.291925	0.253022	0.231547	0.179053
bootstrap	0.0652277	0.2451	0.302267	0.205939	0.171731	0.137562
bootstrap	0.12713	0.259239	0.285513	0.217398	0.193807	0.109827
bootstrap	0.125406	0.306037	0.30608	0.204699	0.12086	0.105337
bootstrap	0.14668	0.258779	0.286427	0.235471	0.213796	0.162439
bootstrap	0.110011	0.247873	0.27514	0.142297	0.21023	0.127959
bootstrap	0.14273	0.267737	0.296721	0.168597	0.200385	0.15533
bootstrap	0.158035	0.282103	0.336725	0.250794	0.233806	0.173782
bootstrap	0.0730644	0.238169	0.246324	0.161184	0.150234	0.110852
bootstrap	0.0519777	0.296594	0.261798	0.0985299	0.156739	0.156397
bootstrap	0.143039	0.290309	0.289432	0.25838	0.254841	0.140277
bootstrap	0.134663	0.266293	0.292914	0.219934	0.206898	0.128498
bootstrap	0.134212	0.291332	0.26818	0.124522	0.144787	0.127006
bootstrap	0.129923	0.290404	0.305318	0.195989	0.175453	0.188099
bootstrap	0.0510575	0.303385	0.272768	0.249456	0.206015	0.209656
bootstrap	0.110555	0.270279	0.272123	0.173226	0.194644	0.166755
bootstrap	0.139998	0.248865	0.306423	0.254403	0.227929	0.150704
bootstrap	0.146036	0.295656	0.31338	0.169822	0.176171	0.151571
bootstrap	0.105261	0.214003	0.293289	0.283214	0.255567	0.185818
bootstrap	0.0598049	0.286826	0.229217	0.109846	0.13301	0.12692
bootstrap	0.0612895	0.324306	0.309361	0.219703	0.203449	0.267852
bootstrap	0.166034	0.246054	0.270025	0.183434	0.233129	0.196855
bootstrap	0.141104	0.221985	0.235929	0.180989	0.171624	0.13078
bootstrap	0.180304	0.254653	0.292835	0.282073	0.251263	0.18828
bootstrap	0.129763	0.263726	0.26646	0.207551	0.17844	0.157357
bootstrap	0.131304	0.219931	0.263035	0.1405	0.188447	0.166035
bootstrap	0.102837	0.207672	0.267196	0.264977	0.260893	0.144384
bootstrap	0.123621	0.245875	0.307629	0.13637	0.209608	0.0983516
bootstrap	0.105996	0.325583	0.284769	0.211652	0.197881	0.182448
bootstrap	0.143585	0.220339	0.243718	0.251803	0.236266	0.187151
bootstrap	0.140141	0.185206	0.221172	0.234193	0.239985	0.214414
bootstrap	0.0619621	0.1974	0.281571	0.185104	0.231122	0.194676
bootstrap	0.109279	0.266251	0.317914	0.252041	0.240713	0.172762
bootstrap	0.192579	0.283151	0.341663	0.213516	0.20994	0.154412
bootstrap	0.0435821	0.280949	0.321481	0.203188	0.164641	0.174973
bootstrap	0.142282	0.286079	0.297947	0.205516	0.154155	0.136926
bootstrap	0.0732057	0.315279	0.322114	0.223446	0.257444	0.221109
bootstrap	0.0838917	0.299328	0.289974	0.187732	0.178055	0.191936
bootstrap	0.0833376	0.215219	0.247933	0.219437	0.211474	0.144185
bootstrap	0.0934699	0.257181	0.241113	0.239624	0.226189	0.175199
bootstrap	0.0936343	0.257631	0.298811	0.249524	0.255816	0.167655
bootstrap	0.185033	0.308281	0.337009	0.197643	0.186456	0.124074
bootstrap	0.192875	0.237507	0.298392	0.211665	0.248671	0.160021
bootstrap	0.050956	0.268306	0.295235	0.194589	0.227981	0.120894
bootstrap	0.126333	0.300962	0.316991	0.17243	0.207244	0.152946
bootstrap	0.108384	0.251604	0.261506	0.160991	0.131255	0.132233
bootstrap	0.194841	0.284103	0.288968	0.182444	0.233396	0.153027
bootstrap	0.15045	0.240718	0.304411	0.242818	0.241992	0.172262
bootstrap	0.147279	0.285317	0.298039	0.239992	0.238424	0.177087
bootstrap	0.108005	0.27703	0.334617	0.192803	0.225434	0.203007
bootstrap	0.0896292	0.23205	0.227889	0.234405	0.202226	0.169856
bootstrap	0.0978503	0.277269	0.292689	0.222266	0.208867	0.19097
bootstrap	0.105309	0.266812	0.306555	0.195459	0.195137	0.132325
bootstrap	0.0646103	0.240061	0.251211	0.213837	0.251797	0.208719
bootstrap	0.130667	0.310412	0.254311	0.314968	0.288084	0.196601
bootstrap	0.129647	0.252958	0.28156	0.154725	0.0834492	0.0868915
bootstrap	0.148562	0.174018	0.225751	0.240967	0.206266	0.142273
bootstrap	0.171379	0.251328	0.296788	0.190022	0.209772	0.208736
bootstrap	0.159061	0.26162	0.309117	0.255078	0.253774	0.240405
bootstrap	0.0156811	0.236062	0.243873	0.210225	0.161668	0.105803
bootstrap	0.110719	0.244448	0.248614	0.174472	0.163522	0.112371
bootstrap	0.0802298	0.276089	0.322749	0.194166	0.119523	0.116715
bootstrap	0.202078	0.260376	0.299562	0.242198	0.174303	0.139046
bootstrap	0.120969	0.287525	0.271621	0.262829	0.235171	0.208185
bootstrap	0.114837	0.228049	0.286477	0.222225	0.232207	0.165242
bootstrap	0.173485	0.2642	0.294052	0.1612	0.137182	0.175201
bootstrap	0.16831	0.288702	0.304784	0.20684	0.17316	0.148843
bootstrap	0.120076	0.246012	0.296522	0.203455	0.171601	0.125031
bootstrap	0.13932	0.284693	0.305272	0.197233	0.215286	0.130375
bootstrap	0.173134	0.270585	0.30745	0.154893	0.172923	0.0921901
bootstrap	0.17191	0.261883	0.300605	0.213868	0.190541	0.129196
bootstrap	0.151453	0.245699	0.231025	0.197852	0.195831	0.146613
bootstrap	0.141719	0.241408	0.270925	0.204433	0.211311	0.187724
bootstrap	0.122813	0.301721	0.327334	0.137096	0.187387	0.145743
bootstrap	0.0253201	0.222395	0.26402	0.188339	0.204017	0.177972
bootstrap	0.156531	0.193706	0.238908	0.274023	0.25822	0.175699
bootstrap	0.0585691	0.26107	0.262062	0.132536	0.155819	0.152078
bootstrap	0.0877355	0.296697	0.291761	0.188668	0.167611	0.0700983
bootstrap	0.0966545	0.220764	0.255861	0.210851	0.206325	0.154489
bootstrap	0.0685963	0.244251	0.297508	0.224999	0.163234	0.143815
bootstrap	0.114477	0.248321	0.34215	0.206139	0.215921	0.152097
bootstrap	0.0882945	0.271858	0.294284	0.127398	0.1419	0.213941
bootstrap	0.123637	0.31851	0.310445	0.22312	0.218969	0.206972
bootstrap	0.0654372	0.270002	0.256564	0.266946	0.191306	0.166147
bootstrap	0.0856097	0.244284	0.254814	0.203979	0.206185	0.149459
bootstrap	0.103298	0.267166	0.279982	0.186549	0.161952	0.0911041
bootstrap	0.0548156	0.257327	0.244064	0.274582	0.2045	0.20303
bootstrap	0.142919	0.278431	0.321743	0.175201	0.206806	0.209055
bootstrap	0.0560207	0.271694	0.208983	0.183328	0.238989	0.143242
bootstrap	0.0882531	0.198939	0.223529	0.193896	0.194916	0.15659
bootstrap	0.0646213	0.22282	0.255532	0.229047	0.212453	0.155313
bootstrap	0.0911717	0.284546	0.267306	0.25873	0.224467	0.168837
bootstrap	0.139181	0.264327	0.302286	0.234093	0.247179	0.194035
bootstrap	0.0886539	0.250477	0.278385	0.174517	0.149576	0.135223
bootstrap	0.127797	0.258263	0.2812	0.160165	0.148212	0.139523
bootstrap	0.147839	0.252166	0.303885	0.22545	0.225686	0.140288
bootstrap	0.20119	0.284067	0.291165	0.288169	0.231173	0.154234
bootstrap	0.140074	0.259825	0.282636	0.198657	0.239997	0.184241
bootstrap	0.113279	0.206613	0.258408	0.173984	0.173449	0.0972438
bootstrap	0.103529	0.268974	0.314981	0.200714	0.203255	0.161205
bootstrap	0.161146	0.239528	0.278451	0.237787	0.237481	0.171014
bootstrap	0.0985511	0.210123	0.23832	0.236166	0.227017	0.148964
bootstrap	0.115098	0.269555	0.305464	0.229719	0.203164	0.150524
bootstrap	0.0276906	0.232313	0.268672	0.198931	0.173251	0.1677
bootstrap	0.0758411	0.270958	0.293346	0.214548	0.28008	0.205254
bootstrap	0.139365	0.293197	0.281184	0.198708	0.216714	0.169998
bootstrap	0.123598	0.281609	0.321141	0.148817	0.208317	0.135868
bootstrap	0.0989493	0.316437	0.327927	0.121253	0.11394	0.0754673
bootstrap	0.0753531	0.29788	0.280863	0.205801	0.188178	0.106113
bootstrap	0.155985	0.270532	0.268068	0.238833	0.195757	0.138514
bootstrap	0.181928	0.211167	0.249486	0.247265	0.22574	0.151949
bootstrap	0.0939568	0.252264	0.29232	0.149687	0.173639	0.107142
bootstrap	0.108051	0.214437	0.275756	0.268426	0.229155	0.150469
bootstrap	0.0494581	0.267743	0.277695	0.141457	0.228952	0.174067
bootstrap	0.131384	0.263545	0.365436	0.211118	0.204606	0.163837
bootstrap	0.127653	0.264581	0.282634	0.191818	0.21929	0.146758
bootstrap	0.172564	0.260408	0.306213	0.243854	0.196121	0.0705856
bootstrap	0.0763415	0.294533	0.290591	0.18974	0.1938	0.143941
bootstrap	0.165831	0.209475	0.209498	0.207511	0.218051	0.155396
bootstrap	0.111935	0.250084	0.290894	0.254432	0.239808	0.206905
bootstrap	0.0948243	0.214897	0.242044	0.208678	0.25089	0.184912
bootstrap	0.141005	0.233715	0.299417	0.170958	0.15707	0.128393
bootstrap	0.104739	0.25849	0.2933	0.138869	0.170362	0.162695
bootstrap	0.117517	0.28369	0.258475	0.184658	0.14343	0.102907
bootstrap	0.147441	0.263136	0.298989	0.24985	0.268946	0.170426
bootstrap	0.144032	0.2907	0.293889	0.237633	0.234497	0.170176
bootstrap	0.064239	0.273726	0.247661	0.18767	0.130305	0.180188
bootstrap	0.167899	0.232044	0.23532	0.168721	0.166952	0.141216
bootstrap	0.150189	0.203543	0.299321	0.234665	0.181908	0.142952
bootstrap	0.0974999	0.203467	0.254179	0.187117	0.230024	0.195348
bootstrap	0.142797	0.248601	0.30807	0.156485	0.146716	0.0866124
bootstrap	0.144404	0.248442	0.26808	0.188551	0.169697	0.0936289
bootstrap	0.0974293	0.261884	0.261187	0.155771	0.107766	0.136054
bootstrap	0.114269	0.2579	0.26316	0.179061	0.217481	0.185705
bootstrap	0.0581271	0.25183	0.270102	0.22825	0.183984	0.133986
bootstrap	0.135615	0.241779	0.320859	0.164764	0.171851	0.119802
bootstrap	0.106238	0.308401	0.275327	0.215577	0.229618	0.169211
bootstrap	0.167933	0.161735	0.301796	0.210307	0.227906	0.15373
bootstrap	0.163292	0.256914	0.27282	0.221212	0.17983	0.188447
bootstrap	0.0706566	0.335106	0.335981	0.246898	0.199554	0.144962
bootstrap	0.141948	0.309606	0.335102	0.211003	0.159284	0.108139
bootstrap	0.111913	0.235284	0.244557	0.214127	0.184867	0.0857636
bootstrap	0.163477	0.224118	0.290035	0.188444	0.140557	0.159608
bootstrap	0.159872	0.287413	0.291246	0.247912	0.228985	0.16914
bootstrap	0.125181	0.227472	0.237641	0.192188	0.228578	0.178197
bootstrap	0.120103	0.215978	0.242814	0.23961	0.208319	0.126492
bootstrap	0.114759	0.286054	0.293031	0.196322	0.177802	0.15833
bootstrap	0.10724	0.25951	0.293139	0.241121	0.196448	0.055584
bootstrap	0.00208578	0.256168	0.276292	0.199996	0.196422	0.186911
bootstrap	0.0956139	0.204293	0.234601	0.164971	0.147178	0.128683
bootstrap	0.0783217	0.275667	0.294724	0.214283	0.21275	0.218756
bootstrap	0.0730795	0.30971	0.268541	0.152317	0.211301	0.147518
bootstrap	0.0797103	0.223469	0.249676	0.164333	0.186142	0.119314
bootstrap	0.136125	0.235117	0.270105	0.209396	0.156476	0.130044
bootstrap	0.0968915	0.258895	0.31806	0.230485	0.198817	0.176229
bootstrap	0.0797828	0.24479	0.267061	0.202288	0.186586	0.140794
bootstrap	0.0915796	0.217684	0.257905	0.23328	0.258587	0.146569
bootstrap	0.0876306	0.314651	0.320794	0.212201	0.182875	0.174484
bootstrap	0.094664	0.225582	0.264563	0.222898	0.214666	0.182017
bootstrap	0.129546	0.319086	0.263379	0.123446	0.152442	0.163092
bootstrap	0.109414	0.313956	0.270767	0.227081	0.200657	0.132073
bootstrap	0.144923	0.237879	0.24086	0.2415	0.255388	0.177298
bootstrap	0.099535	0.200089	0.255725	0.22254	0.255233	0.15883
bootstrap	0.127142	0.280629	0.274193	0.215144	0.177659	0.162221
bootstrap	0.14429	0.292924	0.254258	0.207759	0.191485	0.13017
bootstrap	0.110221	0.245486	0.271212	0.190225	0.204304	0.144522
bootstrap	0.113494	0.264707	0.273725	0.178513	0.214645	0.1974
bootstrap	0.120324	0.279637	0.291863	0.166635	0.117478	0.147889
bootstrap	0.168293	0.258608	0.309375	0.22113	0.143025	0.129187
bootstrap	0.0849804	0.234816	0.317941	0.239604	0.238605	0.157486
bootstrap	0.106054	0.245257	0.280307	0.181227	0.166256	0.136534
bootstrap	0.112837	0.234994	0.28588	0.221537	0.228269	0.135532
bootstrap	0.0972887	0.208559	0.247853	0.204136	0.191316	0.143153
bootstrap	0.121966	0.209992	0.252428	0.166635	0.229156	0.142142
bootstrap	0.164259	0.383296	0.317614	0.217273	0.225894	0.196636
bootstrap	0.0772268	0.264491	0.294913	0.208086	0.248587	0.139816
bootstrap	0.120923	0.200357	0.203429	0.17469	0.152922	0.153025
bootstrap	0.139161	0.264314	0.24713	0.173139	0.179624	0.159202
bootstrap	0.10173	0.2064	0.266145	0.221869	0.265422	0.2216
bootstrap	0.0751221	0.310354	0.353699	0.151898	0.192182	0.135426
bootstrap	0.121789	0.214731	0.276542	0.221435	0.238619	0.193698
bootstrap	0.135679	0.257728	0.242099	0.209296	0.191115	0.16095
bootstrap	0.134857	0.254059	0.330902	0.231807	0.226867	0.173561
bootstrap	0.212274	0.237083	0.316329	0.135858	0.168292	0.160455
bootstrap	0.137528	0.272962	0.286703	0.219526	0.209633	0.109864
bootstrap	0.0889441	0.303165	0.328031	0.236334	0.195738	0.190307
bootstrap	0.119183	0.265412	0.257488	0.213679	0.153685	0.14317
bootstrap	0.145663	0.230908	0.281749	0.162377	0.10165	0.129604
bootstrap	0.121981	0.297338	0.280628	0.208236	0.227921	0.218001
bootstrap	0.151597	0.303185	0.315547	0.176335	0.207845	0.151252
bootstrap	0.0750978	0.247892	0.248169	0.183195	0.214098	0.185104
bootstrap	0.150533	0.212084	0.290276	0.1846	0.269555	0.183672
bootstrap	0.109387	0.301959	0.254529	0.232247	0.166925	0.153653
bootstrap	0.141246	0.213401	0.26809	0.166382	0.16836	0.13234
bootstrap	0.0793065	0.276706	0.287712	0.205547	0.191354	0.145373
bootstrap	0.166144	0.362466	0.40116	0.147563	0.154441	0.0458616
bootstrap	0.144496	0.19192	0.299006	0.235653	0.227145	0.1645
bootstrap	0.108166	0.265623	0.293136	0.229426	0.194585	0.164028
bootstrap	0.0406506	0.219258	0.260327	0.220247	0.21531	0.145409
bootstrap	0.122274	0.297779	0.304021	0.207101	0.129342	0.14587
bootstrap	0.140263	0.264568	0.271511	0.172389	0.147264	0.169218
bootstrap	0.117736	0.246777	0.297357	0.153181	0.13822	0.110321
bootstrap	0.129347	0.248909	0.24891	0.218695	0.190715	0.129972
bootstrap	0.165192	0.279302	0.312798	0.20845	0.174117	0.160077
bootstrap	0.188779	0.268123	0.261869	0.239463	0.279287	0.182122
bootstrap	0.114418	0.328201	0.295986	0.231486	0.229893	0.18138
bootstrap	0.171562	0.329503	0.301218	0.19406	0.174454	0.147289
bootstrap	0.0694304	0.277795	0.296739	0.197887	0.177784	0.127547
bootstrap	0.101179	0.245613	0.330346	0.242065	0.252999	0.119161
bootstrap	0.138963	0.2324	0.284796	0.170865	0.222249	0.208823
bootstrap	0.072831	0.2633	0.263852	0.189292	0.232635	0.186226
bootstrap	0.106456	0.177407	0.204593	0.19142	0.262452	0.140344
bootstrap	0.189114	0.239839	0.345395	0.219383	0.214236	0.156036
bootstrap	0.0584187	0.300135	0.261318	0.237655	0.194447	0.197774
bootstrap	0.142404	0.334449	0.309559	0.216683	0.239168	0.17624
bootstrap	0.0545419	0.264927	0.267196	0.2341	0.12532	0.139797
bootstrap	0.100899	0.215786	0.269993	0.187294	0.19062	0.186064
bootstrap	0.115708	0.235867	0.257174	0.246846	0.242855	0.206223
bootstrap	0.0765951	0.214853	0.271401	0.163919	0.143568	0.152875
bootstrap	0.144761	0.265044	0.293111	0.273218	0.255722	0.106527
bootstrap	0.14089	0.227094	0.30009	0.251561	0.223417	0.171765
bootstrap	0.106318	0.259187	0.259419	0.187032	0.17907	0.168579
bootstrap	0.141881	0.345608	0.308201	0.238536	0.255533	0.164595
bootstrap	0.167749	0.240278	0.289029	0.241242	0.268427	0.157335
bootstrap	0.0185366	0.277223	0.281617	0.182964	0.236389	0.169653
bootstrap	0.105634	0.288758	0.317022	0.195007	0.245103	0.194924
bootstrap	0.151899	0.27883	0.262834	0.258608	0.217747	0.201361
bootstrap	0.119369	0.270341	0.242045	0.249178	0.192418	0.233984
bootstrap	0.113916	0.270391	0.283031	0.153382	0.162942	0.077063
bootstrap	0.117708	0.291166	0.313092	0.231735	0.233396	0.203537
bootstrap	0.138033	0.236187	0.273803	0.137461	0.192328	0.146751
bootstrap	0.0718683	0.229598	0.246359	0.203409	0.269662	0.174143
bootstrap	0.0721614	0.205788	0.277364	0.264907	0.227194	0.170113
bootstrap	0.0993146	0.159647	0.256555	0.2387	0.270801	0.165137
bootstrap	0.102001	0.252076	0.244601	0.216073	0.175011	0.164158
bootstrap	0.0999535	0.273907	0.282802	0.142677	0.146857	0.126952
bootstrap	0.0770017	0.296442	0.275696	0.17581	0.217669	0.184467
bootstrap	0.168385	0.241208	0.277271	0.195257	0.235583	0.187692
bootstrap	0.0804926	0.257117	0.28123	0.175488	0.166708	0.171771
bootstrap	0.146019	0.292648	0.317158	0.120084	0.150141	0.153968
bootstrap	0.0621502	0.248613	0.278512	0.157788	0.175101	0.17543
bootstrap	0.0894577	0.241547	0.285463	0.128336	0.189582	0.168979
bootstrap	0.0839012	0.219356	0.305983	0.25779	0.258897	0.181136
bootstrap	0.127201	0.258295	0.244389	0.204423	0.19202	0.144968
bootstrap	0.128222	0.255742	0.293285	0.236024	0.178634	0.121608
bootstrap	0.139582	0.283514	0.289511	0.167888	0.236667	0.176149
bootstrap	0.0560089	0.277384	0.237127	0.204849	0.17405	0.1443
bootstrap	0.168119	0.295233	0.291002	0.200928	0.192877	0.168463
bootstrap	0.0621126	0.228938	0.289361	0.215532	0.226053	0.169662
bootstrap	0.139926	0.191328	0.266628	0.225601	0.178212	0.206485
bootstrap	0.091777	0.285048	0.291575	0.195224	0.139975	0.124061
bootstrap	0.18207	0.248273	0.306882	0.127459	0.177089	0.175031
bootstrap	0.155249	0.279151	0.295653	0.149672	0.12539	0.184116
bootstrap	0.169882	0.232141	0.288238	0.180209	0.176824	0.145489
bootstrap	0.157444	0.267921	0.275044	0.273839	0.218871	0.185871
bootstrap	0.0972937	0.247511	0.263247	0.12388	0.147358	0.0864068
bootstrap	0.190257	0.259151	0.290869	0.281698	0.251604	0.215858
bootstrap	0.115076	0.222078	0.246416	0.195239	0.206638	0.148868
bootstrap	0.0706392	0.222062	0.221164	0.173007	0.215577	0.155123
bootstrap	0.126118	0.267147	0.299387	0.173325	0.189214	0.17846
bootstrap	0.172094	0.315627	0.322127	0.206991	0.155057	0.167271
bootstrap	0.129856	0.215371	0.282553	0.150118	0.190244	0.14907
bootstrap	0.110126	0.291535	0.290849	0.208098	0.192767	0.165707
bootstrap	0.17711	0.244282	0.257609	0.229618	0.204499	0.189181
bootstrap	0.0960438	0.277671	0.290171	0.218974	0.214657	0.100883
bootstrap	0.138829	0.229552	0.245939	0.199107	0.171086	0.145887
bootstrap	0.113436	0.266503	0.314374	0.221108	0.206553	0.191554
bootstrap	0.133413	0.209868	0.262823	0.213813	0.227497	0.170744
bootstrap	0.140248	0.265622	0.299884	0.130002	0.119164	0.16362
bootstrap	0.129998	0.303908	0.295377	0.168215	0.189383	0.130644
bootstrap	0.10833	0.2158	0.228825	0.1797	0.228085	0.177685
bootstrap	0.097729	0.216272	0.253358	0.210389	0.193813	0.176395
bootstrap	0.168827	0.272488	0.30582	0.212786	0.234093	0.183726
bootstrap	0.136465	0.290538	0.315708	0.19297	0.166484	0.210777
bootstrap	0.110406	0.303399	0.237087	0.181445	0.160188	0.149254
bootstrap	0.158739	0.293909	0.264288	0.208172	0.180937	0.147127
bootstrap	0.189302	0.256624	0.265674	0.257005	0.208927	0.125175
bootstrap	0.127604	0.336001	0.33988	0.220055	0.18705	0.194309
bootstrap	0.0874059	0.281411	0.320012	0.14742	0.106182	0.090817
bootstrap	0.104966	0.219554	0.267632	0.169893	0.213839	0.194875
bootstrap	0.13871	0.248519	0.284715	0.207203	0.191768	0.159708
bootstrap	0.132217	0.25518	0.251159	0.236387	0.177528	0.123784
bootstrap	0.121325	0.294765	0.329042	0.202054	0.192918	0.189646
bootstrap	0.0305737	0.256856	0.301819	0.178414	0.25692	0.140781
bootstrap	0.0600542	0.312937	0.25503	0.201682	0.123642	0.162638
bootstrap	0.0934619	0.198322	0.250931	0.18244	0.190938	0.113199
bootstrap	0.144649	0.296768	0.291594	0.11675	0.0812131	0.0786133
bootstrap	0.122832	0.253337	0.281433	0.154544	0.163746	0.180537
bootstrap	0.156608	0.277416	0.33843	0.187055	0.14088	0.137762
bootstrap	0.119376	0.173268	0.240405	0.149263	0.213796	0.154815
bootstrap	0.128448	0.241613	0.298877	0.172193	0.186906	0.13304
bootstrap	0.160923	0.28177	0.299449	0.203289	0.20988	0.118365
bootstrap	0.10624	0.27646	0.32953	0.160101	0.163757	0.151057
bootstrap	0.162272	0.238192	0.208784	0.152844	0.186927	0.143884
bootstrap	0.0831992	0.248989	0.313687	0.134035	0.172275	0.112855
bootstrap	0.149668	0.27187	0.27006	0.256734	0.258179	0.220136
bootstrap	-0.00931898	0.215434	0.25261	0.212056	0.230544	0.180302
bootstrap	0.109535	0.270688	0.298185	0.210629	0.22521	0.207214
bootstrap	0.142633	0.274395	0.299043	0.250151	0.269497	0.189157
bootstrap	0.136781	0.264018	0.260702	0.20489	0.171312	0.135939
bootstrap	0.144974	0.269027	0.303316	0.23867	0.242486	0.189607
bootstrap	0.0792586	0.258398	0.279045	0.341453	0.284652	0.204247
bootstrap	0.137664	0.30723	0.326521	0.16293	0.166526	0.198403
bootstrap	0.0958598	0.303968	0.285015	0.18332	0.0748132	0.116236
bootstrap	0.0662553	0.293339	0.270797	0.206313	0.190437	0.0944085
bootstrap	0.0524408	0.235266	0.295126	0.274439	0.254734	0.237037
bootstrap	0.0391946	0.242377	0.316797	0.218757	0.228821	0.149807
bootstrap	0.117555	0.263522	0.259053	0.272004	0.244272	0.196094
bootstrap	0.142631	0.267617	0.275775	0.268725	0.244791	0.194984
bootstrap	0.191265	0.213828	0.348792	0.230536	0.229893	0.120774
bootstrap	0.0876115	0.267572	0.275037	0.227106	0.246525	0.169278
bootstrap	0.132445	0.25285	0.300117	0.137573	0.12775	0.114903
bootstrap	0.0981156	0.156158	0.240401	0.233771	0.194841	0.1505
bootstrap	0.129207	0.213237	0.233008	0.136039	0.161521	0.165961
bootstrap	0.133618	0.203801	0.264515	0.205772	0.259908	0.141035
bootstrap	0.0257088	0.265042	0.280053	0.184999	0.201144	0.163956
bootstrap	0.0578465	0.189185	0.221779	0.137157	0.131606	0.141997
bootstrap	0.137271	0.318084	0.377249	0.178853	0.184688	0.119712
bootstrap	0.0677222	0.299864	0.312505	0.211151	0.220103	0.176177
bootstrap	0.036231	0.284528	0.23306	0.158237	0.162866	0.118654
bootstrap	0.11149	0.26023	0.328046	0.202905	0.253049	0.140292
bootstrap	0.139922	0.223103	0.263562	0.157604	0.229343	0.15433
bootstrap	0.0704918	0.251769	0.261374	0.140598	0.143811	0.133484
bootstrap	0.148101	0.310697	0.300327	0.239276	0.236504	0.183757
bootstrap	0.14133	0.307481	0.288817	0.173829	0.199676	0.12707
bootstrap	0.063389	0.292638	0.336033	0.20602	0.196326	0.138577
bootstrap	0.0663857	0.280921	0.281507	0.155665	0.201099	0.238585
bootstrap	0.0635093	0.268645	0.275525	0.162413	0.18905	0.159196
bootstrap	0.123878	0.32074	0.272738	0.165423	0.201837	0.179551
bootstrap	0.124986	0.322333	0.27243	0.127781	0.123456	0.155676
bootstrap	0.222029	0.251221	0.287027	0.205049	0.190117	0.172184
bootstrap	0.0765312	0.273398	0.303944	0.198137	0.149073	0.147532
bootstrap	0.125771	0.30641	0.298806	0.182955	0.190389	0.110629
bootstrap	0.140589	0.298956	0.323838	0.235732	0.258628	0.191399
bootstrap	0.104022	0.327792	0.317013	0.233755	0.198149	0.190452
bootstrap	0.15165	0.277171	0.324369	0.192701	0.23129	0.161297
bootstrap	0.107155	0.263095	0.271382	0.20535	0.165541	0.139891
bootstrap	0.13653	0.216547	0.245322	0.145647	0.186429	0.115834
bootstrap	0.119231	0.26395	0.244168	0.184239	0.154577	0.138883
bootstrap	0.144168	0.222363	0.255014	0.238241	0.155085	0.200539
bootstrap	0.131275	0.261498	0.326655	0.228867	0.247299	0.221183
bootstrap	0.187612	0.241527	0.303994	0.181459	0.169966	0.139353
bootstrap	0.1766	0.282497	0.331108	0.196832	0.249651	0.129388
bootstrap	0.0895397	0.241773	0.248355	0.163397	0.207699	0.151042
bootstrap	0.111897	0.280031	0.265745	0.192503	0.157865	0.115401
bootstrap	0.108839	0.24317	0.33778	0.158606	0.184224	0.204158
bootstrap	0.114677	0.284266	0.31572	0.172915	0.190735	0.188711
bootstrap	0.133992	0.280865	0.281809	0.159191	0.161865	0.121364
bootstrap	0.0819409	0.211058	0.247186	0.216645	0.15724	0.123332
bootstrap	0.113057	0.280188	0.302279	0.149857	0.137483	0.141553
bootstrap	0.125374	0.303026	0.319192	0.138343	0.142697	0.139018
bootstrap	0.0423607	0.257214	0.307053	0.167676	0.172246	0.160675
bootstrap	0.0428853	0.260645	0.323341	0.180179	0.190218	0.183682
bootstrap	0.169803	0.247393	0.284438	0.23067	0.265472	0.138582
bootstrap	0.0721199	0.227681	0.268769	0.170247	0.210901	0.149371
bootstrap	0.144945	0.215831	0.311611	0.285194	0.25347	0.162083
bootstrap	0.0972773	0.205123	0.30109	0.196742	0.222644	0.178708
bootstrap	0.138438	0.183205	0.276356	0.118284	0.133247	0.086769
bootstrap	0.177903	0.261918	0.312727	0.211238	0.240195	0.187735
bootstrap	0.117438	0.280592	0.326942	0.146425	0.160033	0.142993
bootstrap	0.102006	0.28312	0.291833	0.112168	0.0971674	0.124665
bootstrap	0.128191	0.254662	0.286914	0.176592	0.231842	0.189364
bootstrap	0.100123	0.239815	0.269944	0.211867	0.160555	0.188361
bootstrap	0.0856977	0.232051	0.242943	0.155561	0.184929	0.132859
bootstrap	0.0870912	0.279351	0.261923	0.270684	0.264118	0.236912
bootstrap	0.14296	0.221756	0.257031	0.0665572	0.10696	0.0644897
bootstrap	0.145805	0.316998	0.275181	0.141562	0.169568	0.0925172
bootstrap	0.129488	0.266696	0.289816	0.191758	0.178238	0.0842974
bootstrap	0.11573	0.26939	0.288876	0.176983	0.169656	0.128746
bootstrap	0.160247	0.26668	0.265259	0.215823	0.251367	0.126245
bootstrap	0.0525128	0.28395	0.313327	0.208416	0.189137	0.17314
bootstrap	0.121053	0.24746	0.28414	0.19201	0.169056	0.0822196
bootstrap	0.124023	0.258145	0.281307	0.236075	0.19347	0.138028
bootstrap	0.0863137	0.215077	0.26053	0.163325	0.197428	0.120243
bootstrap	0.0985545	0.256099	0.26065	0.170821	0.139478	0.152003
bootstrap	0.0747628	0.248842	0.282907	0.18844	0.197905	0.0783083
bootstrap	0.0586724	0.177236	0.281843	0.207347	0.320416	0.232289
bootstrap	0.103608	0.278834	0.318859	0.273838	0.269776	0.20236
bootstrap	0.0828559	0.336077	0.305666	0.21223	0.201228	0.145173
bootstrap	0.0930082	0.325366	0.256	0.242506	0.224076	0.170958
bootstrap	0.0639758	0.278158	0.284588	0.136631	0.214384	0.119698
bootstrap	0.0879221	0.271404	0.304056	0.142901	0.119769	0.160241
bootstrap	0.0637819	0.200912	0.188867	0.251113	0.197566	0.140642
bootstrap	0.189307	0.305422	0.251389	0.153033	0.203121	0.142631
bootstrap	0.204861	0.286759	0.274	0.241871	0.230568	0.204665
bootstrap	0.15757	0.266555	0.31886	0.21627	0.203347	0.148111
bootstrap	0.0703686	0.288029	0.25901	0.112285	0.103873	0.0789541
bootstrap	0.0800631	0.265242	0.278145	0.144379	0.151615	0.150082
bootstrap	0.107435	0.22313	0.222849	0.200325	0.178041	0.0797392
bootstrap	0.0372241	0.291639	0.308641	0.12542	0.103299	0.101027
bootstrap	0.137614	0.229399	0.253616	0.202765	0.232043	0.19071
bootstrap	0.105251	0.233417	0.300379	0.179796	0.195642	0.139901
bootstrap	0.050026	0.282682	0.26703	0.183563	0.207377	0.217576
bootstrap	0.109055	0.265632	0.235489	0.206109	0.167233	0.109723
bootstrap	0.0841536	0.237303	0.294572	0.190699	0.235006	0.129767
bootstrap	0.149843	0.266573	0.26262	0.163223	0.160305	0.217211
bootstrap	0.10154	0.273553	0.294617	0.279576	0.266052	0.232877
bootstrap	0.16076	0.245708	0.294428	0.185239	0.15394	0.120022
bootstrap	0.130044	0.216886	0.249657	0.162575	0.160221	0.096499
bootstrap	0.148603	0.327984	0.363856	0.142708	0.153706	0.164063
bootstrap	0.0965101	0.258371	0.248712	0.202612	0.196945	0.144428
bootstrap	0.0765785	0.229156	0.256761	0.170114	0.172144	0.148149
bootstrap	0.118899	0.271433	0.280377	0.196997	0.260066	0.224012
bootstrap	0.185886	0.278033	0.299153	0.134935	0.115417	0.147979
bootstrap	0.175092	0.295524	0.34995	0.18455	0.163809	0.129354
bootstrap	0.113243	0.187738	0.298272	0.20427	0.235028	0.197281
bootstrap	0.134635	0.248166	0.285958	0.191056	0.182417	0.156601
bootstrap	0.0658605	0.229408	0.299904	0.173915	0.189038	0.140215
bootstrap	0.0737093	0.13149	0.164009	0.208416	0.264848	0.170492
bootstrap	0.0834109	0.220887	0.282768	0.214771	0.187061	0.1649
bootstrap	0.139395	0.261455	0.302218	0.154065	0.18001	0.10082
bootstrap	0.0895211	0.299124	0.308305	0.164056	0.20501	0.119843
bootstrap	0.11392	0.227482	0.314766	0.258731	0.261478	0.193723
bootstrap	0.103666	0.316546	0.273273	0.231286	0.210641	0.148043
bootstrap	0.111103	0.311032	0.297418	0.258589	0.271248	0.246174
bootstrap	0.0725599	0.283673	0.302824	0.153647	0.175289	0.136071
bootstrap	0.139808	0.208584	0.231012	0.216321	0.247658	0.149819
bootstrap	0.131519	0.232189	0.292657	0.209974	0.273103	0.198094
bootstrap	0.0801978	0.232722	0.272812	0.162143	0.184471	0.138137
bootstrap	0.11196	0.202241	0.31838	0.148404	0.107163	0.0497331
bootstrap	0.14113	0.242924	0.280352	0.244102	0.235632	0.212401
bootstrap	0.193769	0.279702	0.322878	0.264089	0.18435	0.142386
bootstrap	0.0552026	0.270493	0.291076	0.167495	0.156317	0.213156
bootstrap	0.112062	0.305425	0.307641	0.189829	0.149381	0.094379
bootstrap	0.116515	0.293754	0.346512	0.285032	0.241991	0.159078
bootstrap	0.144412	0.266792	0.320543	0.199551	0.188114	0.170788
bootstrap	0.0857279	0.235857	0.229769	0.221493	0.213295	0.182389
bootstrap	0.114921	0.210829	0.27379	0.223268	0.249792	0.193939
bootstrap	0.0708408	0.215633	0.255841	0.167307	0.138	0.0923792
bootstrap	0.200336	0.262442	0.265344	0.169585	0.167387	0.154579
bootstrap	0.0880691	0.247221	0.302033	0.157726	0.143878	0.121959
bootstrap	0.158886	0.218346	0.262927	0.187387	0.258363	0.199588
bootstrap	0.140953	0.257179	0.265459	0.203293	0.216182	0.127863
bootstrap	0.153554	0.320515	0.308993	0.226273	0.187289	0.130419
bootstrap	0.0737414	0.32809	0.323566	0.209187	0.251547	0.15531
bootstrap	0.104591	0.257605	0.290426	0.177698	0.150093	0.108903
bootstrap	0.130492	0.308951	0.267418	0.238162	0.20167	0.070432
bootstrap	0.173443	0.282054	0.316881	0.184265	0.203391	0.240096
bootstrap	0.0824201	0.192294	0.242504	0.179807	0.189492	0.197888
bootstrap	0.147233	0.240379	0.220137	0.257466	0.252878	0.194446
bootstrap	0.147418	0.260462	0.288358	0.267234	0.29263	0.138901
bootstrap	0.0880554	0.210298	0.280683	0.169823	0.127011	0.113837
bootstrap	0.100426	0.285583	0.248331	0.162975	0.158825	0.0728349
bootstrap	0.0911444	0.33311	0.336498	0.123211	0.183943	0.133311
bootstrap	0.189858	0.285801	0.314166	0.167232	0.211851	0.110337
bootstrap	0.160299	0.281102	0.281767	0.229536	0.274512	0.158655
bootstrap	0.155168	0.24848	0.26607	0.207605	0.179489	0.14681
bootstrap	0.132998	0.276829	0.277635	0.236064	0.208034	0.0560932
bootstrap	0.155833	0.280857	0.291143	0.256515	0.238504	0.200959
bootstrap	0.129576	0.252192	0.217103	0.160345	0.175899	0.183039
bootstrap	0.0584878	0.319896	0.27653	0.166946	0.187314	0.161479
bootstrap	0.112862	0.289392	0.289418	0.205393	0.204738	0.2158
bootstrap	0.13249	0.271316	0.255696	0.146517	0.194093	0.0489051
bootstrap	0.148842	0.208529	0.260345	0.214008	0.239102	0.155573
bootstrap	0.0616234	0.259891	0.259659	0.197433	0.193753	0.138553
bootstrap	0.124401	0.226069	0.299279	0.217016	0.213513	0.205992
bootstrap	0.148618	0.284914	0.285586	0.178112	0.230152	0.118467
bootstrap	0.169998	0.207682	0.216623	0.131093	0.156442	0.125679
bootstrap	0.138993	0.303703	0.277483	0.250294	0.248374	0.159056
bootstrap	0.131404	0.226719	0.251417	0.254317	0.243118	0.178052
bootstrap	0.0664385	0.243885	0.279485	0.222788	0.272041	0.160803
bootstrap	0.0592648	0.256921	0.305396	0.153951	0.190968	0.162334
bootstrap	0.0777997	0.235095	0.331108	0.214072	0.196873	0.121643
bootstrap	0.131314	0.178992	0.223146	0.168017	0.24992	0.106894
bootstrap	0.108859	0.316908	0.29635	0.236611	0.188432	0.110709
bootstrap	0.0849004	0.259964	0.25529	0.180012	0.142461	0.0525447
bootstrap	0.0889738	0.284754	0.278269	0.21758	0.218834	0.0823646
bootstrap	0.109826	0.261039	0.357193	0.211118	0.192288	0.140265
bootstrap	0.204698	0.257342	0.26815	0.203286	0.15462	0.121347
bootstrap	0.161353	0.247626	0.29209	0.204097	0.22172	0.150863
bootstrap	0.150631	0.2137	0.228611	0.228382	0.225947	0.210285
bootstrap	0.091733	0.26884	0.254233	0.175487	0.208543	0.16683
bootstrap	0.0852059	0.284777	0.284758	0.118294	0.0968528	0.11289
bootstrap	0.161635	0.269895	0.288383	0.247631	0.216312	0.172509
bootstrap	0.126932	0.205326	0.224927	0.149975	0.18142	0.0538891
bootstrap	0.100642	0.245742	0.271656	0.169311	0.130153	0.0977162
bootstrap	0.0959418	0.334505	0.322989	0.105478	0.177507	0.152953
bootstrap	0.149815	0.257455	0.277516	0.201573	0.184018	0.139999
bootstrap	0.215689	0.255628	0.264196	0.196147	0.175266	0.183121
bootstrap	0.0887659	0.282803	0.257846	0.136719	0.0784808	0.0661101
bootstrap	0.059313	0.294688	0.350663	0.237256	0.274105	0.158912
bootstrap	0.06905	0.282255	0.243734	0.226455	0.17489	0.164328
bootstrap	0.131514	0.213944	0.291526	0.226088	0.195163	0.126298
bootstrap	0.155272	0.312107	0.338984	0.248934	0.233713	0.14294
bootstrap	0.0675005	0.229465	0.253929	0.141037	0.10387	0.0777063
bootstrap	0.116241	0.277709	0.301775	0.169008	0.160259	0.112718
bootstrap	0.0458068	0.283073	0.308781	0.211623	0.173862	0.135315
bootstrap	0.181184	0.24579	0.277963	0.219299	0.262129	0.154876
bootstrap	0.132267	0.260037	0.255559	0.145731	0.127332	0.0666359
bootstrap	0.0788261	0.27567	0.273744	0.19474	0.0975247	0.0548797
bootstrap	0.112629	0.2917	0.318807	0.199956	0.203319	0.187204
bootstrap	0.0698896	0.281778	0.299217	0.136709	0.162445	0.152268
bootstrap	0.14868	0.228092	0.269667	0.149229	0.162811	0.120424
bootstrap	0.0882613	0.278572	0.288698	0.153057	0.14673	0.151473
bootstrap	0.0717999	0.223667	0.312161	0.169026	0.148731	0.0722615
bootstrap	0.135633	0.230018	0.252893	0.236101	0.183959	0.203318
bootstrap	0.162048	0.267148	0.261718	0.192505	0.207813	0.16747
bootstrap	0.136309	0.274827	0.315374	0.150239	0.206757	0.141591
bootstrap	0.0641997	0.23483	0.272018	0.206231	0.232275	0.143174
bootstrap	0.158316	0.320779	0.349169	0.183679	0.16247	0.183274
bootstrap	0.169115	0.252553	0.289003	0.348725	0.308626	0.261896
bootstrap	0.0837364	0.21154	0.268802	0.219924	0.214926	0.10169
bootstrap	0.103264	0.25731	0.284667	0.0962984	0.150452	0.120069
bootstrap	0.0991479	0.217475	0.251379	0.196348	0.151956	0.119998
bootstrap	0.0628094	0.258251	0.300253	0.190177	0.24468	0.228914
bootstrap	0.0991042	0.299042	0.241695	0.171772	0.153746	0.160918
bootstrap	0.152578	0.226352	0.272319	0.134837	0.15162	0.13489
bootstrap	0.109379	0.257066	0.318326	0.26261	0.207211	0.22761
bootstrap	0.112154	0.22662	0.234276	0.175036	0.224519	0.164077
bootstrap	0.141639	0.258307	0.324252	0.128678	0.182145	0.156272
bootstrap	0.15196	0.261042	0.304553	0.1834	0.20654	0.17587
bootstrap	0.0920254	0.256529	0.28556	0.259378	0.240207	0.185455
bootstrap	0.0859826	0.309335	0.333698	0.18879	0.203104	0.0932595
bootstrap	0.113125	0.281188	0.303067	0.249462	0.243524	0.203784
bootstrap	0.0963981	0.221043	0.272672	0.209906	0.230226	0.195879
bootstrap	0.081285	0.30421	0.343587	0.21628	0.191227	0.13442
bootstrap	0.0510561	0.245042	0.290956	0.205227	0.241195	0.222251
bootstrap	0.0743798	0.248917	0.275304	0.189012	0.160675	0.169726
bootstrap	0.114309	0.319742	0.288552	0.127879	0.113934	0.0694587
bootstrap	0.0799369	0.328645	0.308426	0.135725	0.166721	0.174331
bootstrap	0.0708913	0.339295	0.285762	0.188886	0.172579	0.155513
bootstrap	0.097618	0.314535	0.310958	0.193789	0.135344	0.202762
bootstrap	0.16813	0.225009	0.245013	0.0791284	0.116111	0.127371
bootstrap	0.168016	0.275372	0.301881	0.183606	0.187058	0.124436
bootstrap	0.107796	0.295219	0.269808	0.190549	0.153155	0.163267
bootstrap	0.100227	0.213224	0.295253	0.267349	0.243485	0.175496
bootstrap	0.051064	0.250744	0.288518	0.211395	0.212285	0.150465
bootstrap	0.103879	0.310649	0.284365	0.14062	0.176239	0.155069
bootstrap	0.0953446	0.254747	0.22847	0.230011	0.234965	0.16708
bootstrap	0.077994	0.265973	0.261615	0.239789	0.283018	0.165638
bootstrap	0.169188	0.241636	0.291718	0.234915	0.236556	0.14905
bootstrap	0.163151	0.243327	0.28289	0.235674	0.186051	0.189936
bootstrap	0.0722724	0.243529	0.282354	0.201177	0.189592	0.162271
bootstrap	0.0988854	0.258818	0.235807	0.219619	0.190184	0.170339
bootstrap	0.0377298	0.205483	0.275814	0.239084	0.284906	0.234976
bootstrap	0.0931744	0.21042	0.292608	0.191815	0.175923	0.119022
bootstrap	0.149858	0.236465	0.245988	0.194393	0.209867	0.108268
bootstrap	0.106934	0.231933	0.247887	0.181721	0.198812	0.168993
bootstrap	0.0671459	0.264457	0.316358	0.158068	0.189813	0.15292
bootstrap	0.109842	0.193126	0.219612	0.242353	0.280316	0.206047
bootstrap	0.106565	0.250881	0.276879	0.148754	0.144117	0.110368
bootstrap	0.112765	0.29046	0.277618	0.144491	0.140029	0.131466
bootstrap	0.108632	0.206744	0.220599	0.238397	0.272506	0.142963
bootstrap	0.151023	0.212684	0.205555	0.192541	0.134151	0.112883
bootstrap	0.0670978	0.212851	0.284997	0.168288	0.196773	0.11844
bootstrap	0.064554	0.261575	0.288784	0.216038	0.269483	0.187676
bootstrap	0.0608807	0.296534	0.264515	0.21044	0.215946	0.164184
bootstrap	0.211224	0.296205	0.305909	0.151837	0.180482	0.174499
bootstrap	0.171081	0.249796	0.240714	0.228606	0.251223	0.206259
bootstrap	0.0741277	0.229851	0.235984	0.233141	0.194457	0.190842
bootstrap	0.124358	0.311075	0.329308	0.153554	0.197252	0.154382
bootstrap	0.0840497	0.261747	0.310452	0.249864	0.214785	0.203056
bootstrap	0.0973199	0.256828	0.295879	0.167834	0.154814	0.157859
bootstrap	0.137375	0.272955	0.316537	0.220849	0.254893	0.192085
bootstrap	0.0701386	0.345609	0.30126	0.19207	0.185948	0.18519
bootstrap	0.143683	0.245811	0.323523	0.10947	0.123693	0.142256
bootstrap	0.0717019	0.290926	0.303854	0.181966	0.159251	0.124845
bootstrap	0.0764056	0.245572	0.283705	0.215995	0.215078	0.225487
bootstrap	0.164668	0.287261	0.315949	0.251859	0.252499	0.197809
bootstrap	0.197329	0.297419	0.293375	0.248664	0.199607	0.210227
bootstrap	0.101714	0.285352	0.303873	0.24182	0.267934	0.189225
bootstrap	0.189783	0.289776	0.321846	0.214008	0.158153	0.131142
bootstrap	0.102548	0.254577	0.286023	0.188798	0.207162	0.162379
bootstrap	0.0952381	0.264051	0.274858	0.20278	0.161788	0.139207
bootstrap	0.0629046	0.241376	0.304511	0.194518	0.201292	0.123759
bootstrap	0.122132	0.279337	0.297149	0.198423	0.176628	0.113741
bootstrap	0.104029	0.236561	0.29219	0.216459	0.181878	0.115739
bootstrap	0.0748822	0.25816	0.322811	0.126641	0.0972196	0.0777478
bootstrap	0.135517	0.304358	0.309354	0.243041	0.250775	0.205157
bootstrap	0.0912072	0.317546	0.321705	0.183663	0.208763	0.198971
bootstrap	0.130508	0.27276	0.266149	0.203136	0.219759	0.162497
bootstrap	0.159445	0.305564	0.341318	0.0136326	0.0247866	0.118526
bootstrap	0.100513	0.257611	0.28186	0.210603	0.179492	0.157659
bootstrap	0.0896609	0.18234	0.239719	0.276219	0.245378	0.167805
bootstrap	0.118287	0.285877	0.271942	0.216711	0.204351	0.123571
bootstrap	0.188182	0.296103	0.285014	0.13076	0.212072	0.204962
bootstrap	0.139243	0.232962	0.277336	0.182101	0.171695	0.163065
bootstrap	0.147892	0.235668	0.287259	0.145779	0.176752	0.11752
bootstrap	0.122359	0.283552	0.228778	0.227709	0.224119	0.219774
bootstrap	0.109352	0.253163	0.262807	0.230194	0.223905	0.151284
bootstrap	0.101895	0.328407	0.276969	0.194429	0.160518	0.161723
bootstrap	0.0797212	0.310387	0.309628	0.208903	0.185914	0.157963
bootstrap	0.0185373	0.32179	0.290487	0.102768	0.0697002	0.169887
bootstrap	0.0894601	0.216707	0.27442	0.226217	0.147744	0.131063
bootstrap	0.13456	0.269864	0.277156	0.226937	0.176522	0.184035
bootstrap	0.13643	0.200543	0.256543	0.205627	0.177947	0.198244
bootstrap	0.118141	0.221954	0.241216	0.230768	0.19967	0.13559
bootstrap	0.14295	0.241775	0.312038	0.248235	0.19641	0.17866
bootstrap	0.0962544	0.255215	0.294103	0.223036	0.213479	0.135234
bootstrap	0.128293	0.230978	0.286528	0.156921	0.159854	0.0768742
bootstrap	0.145049	0.209633	0.221688	0.164697	0.224644	0.15251
bootstrap	0.157935	0.205915	0.227339	0.262183	0.260765	0.154403
bootstrap	0.0931795	0.278656	0.274197	0.183288	0.151018	0.161059
bootstrap	0.151981	0.298415	0.342577	0.146381	0.155311	0.114463
bootstrap	0.0557738	0.21417	0.270736	0.153807	0.19279	0.129253
bootstrap	0.0914074	0.267018	0.25523	0.217375	0.185135	0.20073
bootstrap	0.136444	0.272055	0.272351	0.0939127	0.0986356	0.0895099
bootstrap	0.0902736	0.213308	0.243005	0.190417	0.223673	0.181204
bootstrap	0.12695	0.209069	0.213132	0.255485	0.259742	0.198375
bootstrap	0.136474	0.218615	0.2696	0.191015	0.184881	0.096897
bootstrap	0.114743	0.261586	0.247232	0.205193	0.270481	0.174245
bootstrap	0.0848562	0.305438	0.270246	0.0884373	0.109583	0.0654792
bootstrap	0.13245	0.322999	0.312768	0.213569	0.202958	0.164279
bootstrap	0.130003	0.26175	0.274552	0.146971	0.1218	0.0867606
bootstrap	0.191717	0.292704	0.28263	0.13581	0.1497	0.117309
bootstrap	0.166129	0.260946	0.263681	0.180421	0.210673	0.0915646
bootstrap	0.211038	0.226938	0.26668	0.239603	0.231191	0.175398
bootstrap	0.0569349	0.300669	0.221948	0.143033	0.178772	0.17316
bootstrap	0.135497	0.222405	0.241219	0.182603	0.209928	0.173415
bootstrap	0.167113	0.232247	0.292014	0.221504	0.208712	0.117935
bootstrap	0.150168	0.269748	0.256838	0.147373	0.179444	0.0949696
bootstrap	0.0910086	0.262927	0.237582	0.162674	0.0997907	0.0859515
bootstrap	0.144152	0.281011	0.286929	0.188971	0.233879	0.186432
bootstrap	0.145908	0.249642	0.273982	0.197689	0.180389	0.10108
bootstrap	0.141148	0.268729	0.261308	0.245477	0.22276	0.103516
bootstrap	0.0668604	0.287719	0.301789	0.211006	0.195456	0.154731
bootstrap	0.125176	0.268968	0.274571	0.276445	0.238434	0.172473
bootstrap	0.0576703	0.201486	0.293255	0.217209	0.203779	0.166736
bootstrap	0.120147	0.24214	0.257866	0.178657	0.167295	0.118507
bootstrap	0.0857321	0.229752	0.251252	0.193009	0.164978	0.133725
bootstrap	0.0961324	0.227871	0.240649	0.15133	0.152125	0.119597
bootstrap	0.0431012	0.211482	0.257949	0.211042	0.196105	0.204545
bootstrap	0.128661	0.225643	0.338983	0.125602	0.124535	0.112693
bootstrap	0.13339	0.263201	0.291273	0.172287	0.179006	0.14932
bootstrap	0.126435	0.20638	0.288089	0.230015	0.252928	0.205756
bootstrap	0.138411	0.277897	0.325048	0.263569	0.228911	0.182916
bootstrap	0.0937651	0.200648	0.278511	0.169299	0.152707	0.142745
bootstrap	0.0857837	0.221635	0.262303	0.156771	0.188724	0.106992
bootstrap	0.0795707	0.284076	0.269658	0.275518	0.213965	0.211768
bootstrap	0.150349	0.287477	0.363177	0.19538	0.201605	0.114058
bootstrap	0.025389	0.27794	0.2931	0.170705	0.18985	0.172855
bootstrap	0.130836	0.234874	0.251266	0.194551	0.222436	0.191732
bootstrap	0.10567	0.201715	0.235402	0.218163	0.161524	0.109433
bootstrap	0.0500165	0.250009	0.310774	0.145506	0.128597	0.122557
bootstrap	0.108474	0.229026	0.284546	0.184248	0.152726	0.111155
bootstrap	0.131678	0.308707	0.262796	0.213112	0.180546	0.146517
bootstrap	0.117826	0.309018	0.318425	0.232127	0.222914	0.122142
bootstrap	0.115272	0.288176	0.271062	0.188172	0.203284	0.158129
bootstrap	0.126688	0.242715	0.274651	0.193166	0.217132	0.115987
bootstrap	0.113211	0.269353	0.237559	0.179928	0.211769	0.137861
bootstrap	0.131074	0.295024	0.318269	0.24056	0.200273	0.101616
bootstrap	0.0879657	0.270444	0.282302	0.200516	0.17006	0.158831
bootstrap	0.132576	0.272078	0.33372	0.162506	0.143824	0.0899146
bootstrap	0.0855075	0.239739	0.271807	0.164518	0.187069	0.163509
bootstrap	0.0944089	0.234981	0.352093	0.229343	0.274422	0.164236
bootstrap	0.0670409	0.279483	0.264597	0.136647	0.14954	0.115734
bootstrap	0.144209	0.220603	0.18757	0.227579	0.205348	0.158821
bootstrap	0.109624	0.246895	0.28258	0.1955	0.176018	0.170346
bootstrap	0.097032	0.251406	0.279328	0.176579	0.169287	0.161441
bootstrap	0.0322498	0.225277	0.263997	0.233939	0.256347	0.155393
bootstrap	0.0533638	0.270527	0.309571	0.214106	0.225243	0.175997
bootstrap	0.111446	0.254251	0.294677	0.197628	0.198779	0.144661
bootstrap	0.177364	0.233428	0.307782	0.182292	0.220841	0.162255
bootstrap	0.148544	0.264374	0.249154	0.151799	0.174354	0.0772602
bootstrap	0.0896537	0.253463	0.319772	0.17143	0.204884	0.231542
bootstrap	0.065332	0.285032	0.322324	0.13736	0.155993	0.134243
bootstrap	0.119164	0.242547	0.265422	0.244858	0.217321	0.132735
bootstrap	0.14445	0.31118	0.332689	0.156889	0.20804	0.166261
bootstrap	0.0618707	0.180651	0.236235	0.171265	0.175764	0.0879613
bootstrap	0.118268	0.292005	0.299806	0.215918	0.200492	0.109774
bootstrap	0.170955	0.2439	0.295044	0.270702	0.269137	0.150546
bootstrap	0.106075	0.305044	0.285756	0.228567	0.22524	0.192927
bootstrap	0.0782488	0.351015	0.29345	0.201234	0.19125	0.195017
bootstrap	0.0753764	0.279423	0.291039	0.107754	0.126229	0.0828501
bootstrap	0.129543	0.305082	0.268286	0.191133	0.169253	0.171463
bootstrap	0.080429	0.261324	0.309664	0.190774	0.184575	0.181903
bootstrap	0.0857572	0.203073	0.296122	0.178747	0.192977	0.159359
bootstrap	0.143464	0.272718	0.296964	0.182328	0.204955	0.164197
bootstrap	0.120634	0.272386	0.310522	0.197532	0.189963	0.130013
bootstrap	0.0674847	0.242535	0.290203	0.18782	0.22419	0.186519
bootstrap	0.0817446	0.275132	0.289592	0.123589	0.113315	0.131031
bootstrap	0.174136	0.273012	0.291082	0.226369	0.214011	0.195222
bootstrap	0.0823036	0.270363	0.302526	0.205632	0.148131	0.0856094
bootstrap	0.123447	0.244097	0.306481	0.113332	0.15077	0.0939766
bootstrap	0.114242	0.250847	0.238195	0.159942	0.172176	0.168188
bootstrap	0.199297	0.308626	0.311281	0.16876	0.184342	0.115227
bootstrap	0.102725	0.191979	0.217574	0.155513	0.18516	0.0883546
bootstrap	0.149044	0.259866	0.286517	0.169823	0.227322	0.189293
bootstrap	0.11632	0.27911	0.286603	0.302975	0.294588	0.207585
bootstrap	0.133963	0.274304	0.323892	0.212301	0.225842	0.151863
bootstrap	0.152831	0.234094	0.246719	0.260243	0.246609	0.17461
bootstrap	0.0657871	0.215932	0.287506	0.213924	0.162406	0.161385
bootstrap	0.0972826	0.300264	0.261677	0.201365	0.202572	0.169032
bootstrap	0.0947893	0.251501	0.265363	0.21002	0.203266	0.127955
bootstrap	0.150065	0.291614	0.29421	0.186314	0.149695	0.0955891
bootstrap	0.0288838	0.255418	0.285497	0.264673	0.225828	0.143673
bootstrap	0.1062	0.236506	0.288132	0.215211	0.239971	0.134248
bootstrap	0.131916	0.247032	0.250375	0.180883	0.164414	0.144848
bootstrap	0.138315	0.233642	0.325122	0.364698	0.291442	0.234325
bootstrap	0.19478	0.213731	0.27147	0.174103	0.151139	0.150162
bootstrap	0.145951	0.240576	0.305715	0.154052	0.141885	0.134846
bootstrap	0.175482	0.255228	0.258285	0.186334	0.187282	0.13427
bootstrap	0.113608	0.279792	0.262188	0.172355	0.144655	0.124877
bootstrap	0.155566	0.265202	0.299478	0.184688	0.094922	0.122542
bootstrap	0.124906	0.236242	0.270651	0.132635	0.119633	0.123487
bootstrap	0.117749	0.243819	0.300801	0.23675	0.18117	0.0823676
bootstrap	0.152755	0.259484	0.22725	0.197875	0.229734	0.16129
bootstrap	0.14608	0.273176	0.306051	0.159145	0.186442	0.09845
bootstrap	0.114306	0.215276	0.255489	0.175652	0.187705	0.11788
bootstrap	0.131744	0.230066	0.25287	0.129984	0.123827	0.106268
bootstrap	0.149158	0.333782	0.349948	0.138019	0.138538	0.15236
bootstrap	0.135381	0.267229	0.252848	0.204046	0.190192	0.130541
bootstrap	0.179955	0.23177	0.24038	0.199121	0.162642	0.175556
bootstrap	0.119026	0.27633	0.282126	0.199641	0.200444	0.195137
bootstrap	0.120548	0.251506	0.254978	0.237828	0.238276	0.189482
bootstrap	0.128324	0.284924	0.294287	0.184928	0.183934	0.171016
bootstrap	0.0537784	0.247215	0.240061	0.186038	0.199855	0.138553
bootstrap	0.0918665	0.22079	0.265469	0.174933	0.186838	0.14686
bootstrap	0.0958083	0.287138	0.286995	0.181269	0.189528	0.137398
bootstrap	0.100164	0.236498	0.298674	0.175707	0.148731	0.119557
bootstrap	0.113465	0.221895	0.254541	0.220088	0.215283	0.176037
bootstrap	0.084314	0.311894	0.268504	0.147534	0.222741	0.182231
bootstrap	0.132779	0.199378	0.276728	0.203284	0.270707	0.149845
bootstrap	0.102581	0.305212	0.301098	0.202211	0.198358	0.142212
bootstrap	0.0758854	0.241719	0.271559	0.244987	0.251251	0.206009
bootstrap	0.0977415	0.310391	0.311045	0.173158	0.225469	0.159133
bootstrap	0.0901952	0.217571	0.269086	0.182876	0.174496	0.116896
bootstrap	0.124641	0.280028	0.227821	0.0989966	0.109871	0.152866
bootstrap	0.157281	0.315763	0.315824	0.238675	0.225549	0.15141
bootstrap	0.0678291	0.230551	0.307479	0.180132	0.234	0.199762
bootstrap	0.177189	0.291037	0.290238	0.195983	0.170124	0.181566
bootstrap	0.0229751	0.207189	0.261724	0.239046	0.228492	0.148808
bootstrap	0.138045	0.286416	0.261674	0.200086	0.149419	0.118376
bootstrap	0.137317	0.292705	0.338773	0.214448	0.204257	0.144843
bootstrap	0.0939334	0.264406	0.229338	0.255935	0.23111	0.117045
bootstrap	0.13853	0.245412	0.292259	0.201923	0.191472	0.0891414
bootstrap	0.156845	0.243681	0.280192	0.195342	0.181293	0.145724
bootstrap	0.140853	0.368175	0.343863	0.151984	0.212275	0.129552
bootstrap	0.146826	0.208178	0.259793	0.160836	0.205655	0.135094
bootstrap	0.0903522	0.274642	0.20192	0.186681	0.190554	0.124799
bootstrap	0.078565	0.207969	0.246218	0.177685	0.169105	0.0876507
bootstrap	0.150284	0.231336	0.305801	0.279272	0.252756	0.213604
bootstrap	0.107856	0.261457	0.285065	0.179093	0.163983	0.146382
bootstrap	0.0755134	0.254315	0.313983	0.203334	0.224569	0.125144
bootstrap	0.0801962	0.232908	0.280198	0.20815	0.208574	0.171162
bootstrap	0.157672	0.31077	0.280013	0.156293	0.201978	0.184892
bootstrap	0.124239	0.278521	0.306195	0.241183	0.1854	0.119745
bootstrap	0.142155	0.275518	0.310898	0.160766	0.111094	0.168816
bootstrap	0.117865	0.253764	0.306837	0.202305	0.259076	0.157241
bootstrap	0.0517387	0.292298	0.324512	0.230159	0.268392	0.171491
bootstrap	0.152821	0.291585	0.299066	0.17125	0.201093	0.144816
bootstrap	0.159247	0.286377	0.359112	0.204195	0.203041	0.163903
bootstrap	0.033618	0.248716	0.273196	0.197469	0.198865	0.154222
bootstrap	0.124384	0.342519	0.300757	0.0949375	0.163918	0.172586
bootstrap	0.161951	0.273241	0.314529	0.163705	0.160806	0.232335
bootstrap	0.129078	0.358513	0.304002	0.284995	0.244972	0.211269
bootstrap	0.0781872	0.251203	0.25505	0.189302	0.19704	0.174094
bootstrap	0.0409276	0.179883	0.255426	0.255109	0.241961	0.136152
bootstrap	0.113452	0.277397	0.33559	0.201705	0.168247	0.123362
bootstrap	0.117953	0.287948	0.334315	0.124836	0.139625	0.163116
bootstrap	0.0869081	0.25223	0.284692	0.0897299	0.159069	0.159287
bootstrap	0.208628	0.223681	0.260891	0.306007	0.253695	0.19457
bootstrap	0.0660109	0.28388	0.316138	0.234314	0.232915	0.211501
bootstrap	0.117239	0.27575	0.271573	0.212707	0.223	0.193613
bootstrap	0.182149	0.248121	0.28379	0.143032	0.123276	0.130271
bootstrap	0.0903611	0.215222	0.256809	0.228838	0.190728	0.123817
bootstrap	0.0883254	0.203317	0.275566	0.189996	0.181692	0.152357
bootstrap	0.149686	0.218428	0.301328	0.27958	0.267267	0.176965
bootstrap	0.131202	0.180681	0.223453	0.174552	0.155332	0.108634
bootstrap	0.203106	0.271552	0.343931	0.150225	0.137097	0.114315
bootstrap	0.132127	0.234159	0.290005	0.194067	0.229336	0.131924
bootstrap	0.0416929	0.265241	0.246597	0.202551	0.186267	0.202452
bootstrap	0.157992	0.276712	0.324258	0.246903	0.196673	0.142225
bootstrap	0.166495	0.273934	0.269495	0.206153	0.198728	0.141751
bootstrap	0.183799	0.245542	0.228902	0.2313	0.271215	0.177276
bootstrap	0.0883086	0.263166	0.298398	0.148849	0.171426	0.129228
bootstrap	0.118835	0.234268	0.301149	0.171561	0.154156	0.144266
bootstrap	0.0917412	0.27468	0.270429	0.145978	0.159456	0.113631
bootstrap	0.0750875	0.219311	0.219698	0.22731	0.251541	0.155765
bootstrap	0.177798	0.258721	0.348319	0.167172	0.178223	0.17555
bootstrap	0.100894	0.267149	0.278518	0.248842	0.235481	0.187883
bootstrap	0.17788	0.25011	0.304412	0.124213	0.136979	0.126084
bootstrap	0.0868268	0.233446	0.271689	0.238423	0.308161	0.166786
bootstrap	0.126938	0.257204	0.252642	0.203701	0.214405	0.0977296
bootstrap	0.0939079	0.292418	0.293557	0.180886	0.203384	0.243888
bootstrap	0.226958	0.22586	0.31343	0.134102	0.116117	0.154507
bootstrap	0.172134	0.247202	0.296975	0.212776	0.165937	0.110835
bootstrap	0.124872	0.226692	0.25976	0.194291	0.237268	0.132587
bootstrap	0.0332403	0.276376	0.311033	0.198719	0.230396	0.147285
bootstrap	0.0892639	0.286624	0.356271	0.152681	0.165478	0.182875
bootstrap	0.145788	0.252386	0.281922	0.228103	0.257388	0.144105
bootstrap	0.0619424	0.223643	0.271272	0.191306	0.176357	0.113381
bootstrap	0.115148	0.253169	0.285338	0.219432	0.200865	0.13834
bootstrap	0.172166	0.270642	0.284895	0.19743	0.187166	0.152914
bootstrap	0.121251	0.229546	0.2426	0.226389	0.232481	0.1373
bootstrap	0.109927	0.33238	0.324655	0.188837	0.205773	0.126711
bootstrap	0.0571664	0.311774	0.260415	0.122184	0.151108	0.142042
bootstrap	0.173576	0.215251	0.271107	0.187766	0.186277	0.148085
bootstrap	0.131515	0.266199	0.24291	0.250514	0.295743	0.216194
bootstrap	0.123469	0.265725	0.304655	0.236879	0.241622	0.175502
bootstrap	0.108943	0.229326	0.315783	0.227658	0.193707	0.132784
bootstrap	0.138217	0.21081	0.281744	0.171453	0.138189	0.107795
bootstrap	0.144555	0.223931	0.267313	0.143308	0.14977	0.14071
bootstrap	0.158695	0.24492	0.311351	0.127422	0.182201	0.0980913
bootstrap	0.113503	0.296852	0.29125	0.220222	0.198475	0.189276
bootstrap	0.106099	0.260873	0.250811	0.171948	0.170092	0.13498
bootstrap	0.116999	0.234102	0.24481	0.237753	0.260972	0.153577
bootstrap	0.155961	0.25618	0.26975	0.248747	0.267741	0.231133
bootstrap	0.108869	0.224327	0.311493	0.220026	0.209633	0.109138
bootstrap	0.174759	0.270034	0.250969	0.208215	0.187903	0.170223
bootstrap	0.0764185	0.266032	0.265465	0.181373	0.293936	0.154835
bootstrap	0.0843728	0.286642	0.277986	0.172374	0.159655	0.0353639
bootstrap	0.116487	0.302441	0.296961	0.250794	0.185553	0.14453
bootstrap	0.110698	0.256516	0.315484	0.217062	0.245738	0.271624
bootstrap	0.115101	0.221916	0.280222	0.3069	0.2737	0.177821
bootstrap	0.161234	0.278063	0.313475	0.151771	0.171325	0.167883
bootstrap	0.195692	0.25963	0.321217	0.220898	0.243707	0.135255
bootstrap	0.0779241	0.267459	0.285704	0.142055	0.146234	0.0585098
bootstrap	0.16125	0.242154	0.346133	0.214894	0.205161	0.14361
bootstrap	0.11243	0.295402	0.298404	0.262071	0.276991	0.1788
bootstrap	0.136396	0.255701	0.313085	0.190679	0.247884	0.185072
bootstrap	0.122364	0.203332	0.246452	0.161768	0.225974	0.212093
bootstrap	0.0946461	0.172945	0.225928	0.178149	0.154234	0.10315
bootstrap	0.050439	0.228627	0.278088	0.196068	0.184421	0.141787
bootstrap	0.0430712	0.267031	0.31563	0.227978	0.247343	0.18102
bootstrap	0.101127	0.29403	0.344167	0.224272	0.200571	0.152278
bootstrap	0.114881	0.26331	0.312914	0.127754	0.105581	0.0760778
bootstrap	0.0619156	0.300874	0.238329	0.186255	0.197607	0.156795
bootstrap	0.104886	0.27404	0.26653	0.123181	0.144257	0.106469
bootstrap	0.111418	0.216448	0.3078	0.198378	0.227886	0.200484
bootstrap	0.126612	0.272545	0.294634	0.204559	0.232666	0.16496
bootstrap	0.0936234	0.297935	0.265873	0.247443	0.210231	0.170981
bootstrap	0.0944538	0.201379	0.232822	0.111424	0.161535	0.101834
bootstrap	0.0903741	0.260914	0.287352	0.157838	0.162092	0.137296
bootstrap	0.0578008	0.302101	0.243424	0.158235	0.133512	0.145417
bootstrap	0.165122	0.295905	0.320213	0.216599	0.252557	0.133789
bootstrap	0.0997176	0.211643	0.236734	0.119381	0.153234	0.141511
bootstrap	0.101299	0.235569	0.288975	0.219918	0.214959	0.104738
bootstrap	0.0906352	0.243312	0.281806	0.22607	0.208177	0.201348
bootstrap	0.104899	0.254507	0.331512	0.230984	0.319838	0.204183
bootstrap	0.105601	0.267806	0.248032	0.16416	0.198651	0.160312
bootstrap	0.0595866	0.228435	0.265348	0.170021	0.234263	0.183375
bootstrap	0.107797	0.257443	0.292213	0.189267	0.212394	0.179441
bootstrap	0.182566	0.259994	0.291408	0.24124	0.213521	0.169476
bootstrap	0.164955	0.253559	0.323241	0.233749	0.212385	0.138221
bootstrap	0.0782627	0.243788	0.24539	0.171024	0.126063	0.116107
bootstrap	0.143781	0.270479	0.326003	0.196209	0.207436	0.139065
bootstrap	0.165981	0.236978	0.320658	0.246494	0.197858	0.15061
bootstrap	0.0802692	0.235503	0.319994	0.215934	0.174609	0.240239
bootstrap	0.12493	0.203778	0.316864	0.237264	0.169178	0.198755
bootstrap	0.0417887	0.23221	0.305304	0.134019	0.146597	0.0737299
bootstrap	0.176584	0.283497	0.349368	0.267862	0.227521	0.164883
bootstrap	0.131387	0.294394	0.318148	0.215754	0.237111	0.123829
bootstrap	0.0996962	0.278298	0.235737	0.120921	0.123699	0.0985419
bootstrap	0.0133051	0.274088	0.262634	0.158498	0.136832	0.108343
bootstrap	0.152009	0.315604	0.280877	0.159913	0.195013	0.162629
bootstrap	0.194322	0.259168	0.26543	0.144132	0.0829557	0.0534138
bootstrap	0.0848327	0.295859	0.241629	0.268019	0.246981	0.2838
bootstrap	0.115236	0.25881	0.28583	0.145815	0.142394	0.113319
bootstrap	0.0345958	0.310835	0.358439	0.198374	0.177344	0.163983
bootstrap	0.0681737	0.297786	0.340053	0.126612	0.12129	0.0990931
bootstrap	0.1482	0.282056	0.295664	0.214276	0.193679	0.154972
bootstrap	0.064281	0.261151	0.320009	0.10111	0.147148	0.13201
bootstrap	0.138908	0.235602	0.289126	0.176156	0.159575	0.137096
bootstrap	0.101956	0.336265	0.272741	0.172713	0.227339	0.221397
bootstrap	0.161571	0.22181	0.284374	0.216641	0.214307	0.117913
bootstrap	0.13255	0.288181	0.251381	0.195099	0.176158	0.179228
bootstrap	0.0750973	0.246424	0.2856	0.173466	0.14644	0.0979894
bootstrap	0.0596113	0.244827	0.274566	0.212377	0.239325	0.147584
bootstrap	0.112205	0.277601	0.252052	0.126862	0.181198	0.101136
bootstrap	0.0643448	0.289546	0.338123	0.2208	0.183012	0.172005
bootstrap	0.0762296	0.288019	0.257846	0.143018	0.160819	0.179986
bootstrap	0.0717224	0.217037	0.272305	0.215669	0.189601	0.11498
bootstrap	0.0574892	0.280421	0.272557	0.192118	0.162914	0.22113
bootstrap	0.112882	0.233392	0.222705	0.248717	0.210763	0.182138
bootstrap	0.0792141	0.296453	0.338692	0.161038	0.188941	0.145933
bootstrap	0.118849	0.223836	0.252324	0.1627	0.165875	0.163815
bootstrap	0.151295	0.298991	0.2754	0.202285	0.158865	0.213825
bootstrap	0.122334	0.274275	0.320513	0.236842	0.185577	0.116198
bootstrap	0.135917	0.237315	0.290047	0.174777	0.162959	0.117667
bootstrap	0.112165	0.199121	0.306532	0.24325	0.230596	0.199384
bootstrap	0.146188	0.280701	0.216824	0.21639	0.241377	0.199768
bootstrap	0.10641	0.294639	0.282475	0.202598	0.239377	0.199975
bootstrap	0.0483248	0.181921	0.227254	0.132112	0.213343	0.147768
bootstrap	0.0787091	0.277984	0.282998	0.107973	0.184603	0.145767
bootstrap	0.129746	0.207162	0.252763	0.192394	0.170012	0.129399
bootstrap	0.102608	0.256824	0.243439	0.19493	0.252027	0.158729
bootstrap	0.0657972	0.198771	0.246718	0.198927	0.215223	0.174282
bootstrap	0.0810315	0.256516	0.280233	0.218748	0.17402	0.0747174
bootstrap	0.059602	0.285829	0.330813	0.182611	0.102942	0.135225
bootstrap	0.164584	0.252932	0.293345	0.213415	0.198536	0.161237
bootstrap	0.0730452	0.24541	0.307735	0.169925	0.140447	0.168887
bootstrap	0.151428	0.211425	0.289552	0.226824	0.23777	0.104485
bootstrap	0.147655	0.188536	0.232328	0.216239	0.245702	0.17599
bootstrap	0.134357	0.269019	0.303157	0.162776	0.173489	0.0680828
bootstrap	0.149024	0.282635	0.32903	0.228377	0.183419	0.216451
bootstrap	0.174018	0.342272	0.325796	0.286844	0.203815	0.124075
bootstrap	0.170191	0.25367	0.266108	0.23254	0.155972	0.175267
bootstrap	0.0640611	0.360446	0.284397	0.173639	0.241412	0.180271
bootstrap	0.0909522	0.194131	0.248653	0.178889	0.181103	0.208863
bootstrap	0.0534949	0.339412	0.291149	0.132587	0.193311	0.110316
bootstrap	0.0781354	0.234384	0.303033	0.199202	0.213553	0.141103
bootstrap	0.108482	0.288933	0.296481	0.167656	0.146973	0.104579
bootstrap	0.118719	0.196791	0.285853	0.230452	0.208054	0.124546
bootstrap	0.175803	0.335758	0.345764	0.24451	0.215511	0.176931
bootstrap	0.124287	0.20143	0.275901	0.190142	0.238099	0.147372
bootstrap	0.114188	0.236883	0.269154	0.160871	0.159084	0.160667
bootstrap	0.104564	0.258559	0.295451	0.186149	0.181273	0.174332
bootstrap	0.094313	0.235939	0.289113	0.183459	0.154348	0.138771
bootstrap	0.143298	0.197218	0.212441	0.230725	0.26437	0.12103
bootstrap	0.0924693	0.23474	0.243095	0.183585	0.214747	0.16102
bootstrap	0.0829174	0.222936	0.295902	0.184324	0.20376	0.138453
bootstrap	0.124681	0.228312	0.231408	0.178379	0.191863	0.16001
bootstrap	0.181036	0.224082	0.292388	0.186958	0.21747	0.143682
bootstrap	0.124458	0.301028	0.335764	0.201151	0.204041	0.100053
bootstrap	0.0917893	0.249932	0.278097	0.220338	0.159568	0.15705
bootstrap	0.0116039	0.22765	0.303845	0.209503	0.213273	0.170069
bootstrap	0.105852	0.224882	0.285442	0.232884	0.235301	0.139057
bootstrap	0.119474	0.299518	0.321177	0.198293	0.192126	0.175418
bootstrap	0.10251	0.268999	0.26279	0.197513	0.204966	0.139426
bootstrap	0.14488	0.251796	0.279501	0.171726	0.125662	0.122192
bootstrap	0.121862	0.208166	0.2682	0.150253	0.175948	0.116979
bootstrap	0.172723	0.248238	0.294255	0.247874	0.237191	0.208733
bootstrap	0.0909146	0.281296	0.285413	0.271831	0.21237	0.214189
bootstrap	0.0627041	0.278996	0.299347	0.159923	0.15998	0.138548
bootstrap	0.0835084	0.267827	0.321322	0.215879	0.203801	0.192589
bootstrap	0.168463	0.298779	0.280622	0.180669	0.240517	0.172087
bootstrap	0.147877	0.228935	0.247506	0.206821	0.1909	0.140123
bootstrap	0.0999883	0.214509	0.265871	0.212488	0.163159	0.147624
bootstrap	0.124759	0.278195	0.293013	0.188247	0.229892	0.147103
bootstrap	0.10313	0.307248	0.295591	0.230731	0.230591	0.183323
bootstrap	0.106102	0.265711	0.26328	0.210132	0.208281	0.206597
bootstrap	0.0850334	0.277928	0.286242	0.201116	0.222441	0.232749
bootstrap	0.0744497	0.200777	0.263605	0.135965	0.170349	0.174012
bootstrap	0.149126	0.224318	0.25791	0.239969	0.266967	0.198909
bootstrap	0.0788702	0.282873	0.318002	0.205636	0.2114	0.166274
bootstrap	0.123718	0.199829	0.274893	0.163875	0.185165	0.126638
bootstrap	0.139124	0.184595	0.22397	0.156179	0.179989	0.101373
bootstrap	0.165428	0.2598	0.246446	0.278336	0.25469	0.186901
bootstrap	0.0783491	0.247242	0.319079	0.188087	0.229048	0.133317
bootstrap	0.0861282	0.228778	0.308527	0.262842	0.24407	0.206566
bootstrap	0.0988811	0.296262	0.311143	0.228655	0.219721	0.221055
bootstrap	0.0809946	0.308515	0.320157	0.135072	0.166107	0.127493
bootstrap	0.173688	0.306233	0.298057	0.168852	0.138563	0.121273
bootstrap	0.0523249	0.270681	0.233512	0.188534	0.224755	0.185076
bootstrap	0.15943	0.24614	0.299508	0.185239	0.191125	0.0849597
bootstrap	0.071924	0.273093	0.248809	0.222351	0.182511	0.159674
bootstrap	0.120942	0.309436	0.321107	0.179806	0.241886	0.202248
bootstrap	0.112076	0.258596	0.319291	0.20296	0.182053	0.165673
bootstrap	0.110305	0.222464	0.251484	0.225607	0.211451	0.19412
bootstrap	0.160552	0.208825	0.235905	0.205129	0.198082	0.125904
bootstrap	0.098638	0.240344	0.271611	0.15499	0.176282	0.146699
bootstrap	0.143437	0.242009	0.288801	0.268088	0.316883	0.210852
bootstrap	0.0971159	0.241579	0.27485	0.163285	0.213526	0.174632
bootstrap	0.111259	0.181993	0.230524	0.143457	0.210859	0.181451
bootstrap	0.157904	0.225975	0.294991	0.200204	0.268231	0.175743
bootstrap	0.136853	0.24016	0.328978	0.18994	0.212795	0.160334
bootstrap	0.100863	0.181962	0.206627	0.185167	0.197608	0.11086
bootstrap	0.0816903	0.235128	0.241253	0.150128	0.166037	0.157532
bootstrap	0.152222	0.216611	0.210143	0.205764	0.212607	0.119125
bootstrap	0.160264	0.301708	0.240384	0.143139	0.156113	0.126068
bootstrap	0.118332	0.225778	0.244973	0.218587	0.166378	0.128141
bootstrap	0.0850646	0.252223	0.325709	0.195712	0.212753	0.201329
bootstrap	0.149844	0.231302	0.299819	0.306982	0.265734	0.21413
bootstrap	0.087898	0.212195	0.308368	0.168935	0.181138	0.0923968
bootstrap	0.0650055	0.272828	0.255747	0.126796	0.1022	0.0963395
bootstrap	0.147741	0.254032	0.345137	0.15574	0.187722	0.149451
bootstrap	0.170149	0.301522	0.337376	0.106951	0.123578	0.0974328
bootstrap	0.13077	0.288396	0.319361	0.173269	0.186307	0.147514
bootstrap	0.12438	0.183296	0.175894	0.204373	0.200138	0.119708
bootstrap	0.0989178	0.224413	0.226615	0.228999	0.210101	0.144629
bootstrap	0.0963568	0.287756	0.31421	0.212906	0.201697	0.14821
bootstrap	0.136987	0.290259	0.333585	0.188264	0.184142	0.163784
bootstrap	0.140217	0.28016	0.304253	0.161135	0.183231	0.151761
bootstrap	0.1037	0.24467	0.279946	0.275278	0.242208	0.16393
bootstrap	0.114234	0.232298	0.299989	0.231873	0.199778	0.116296
bootstrap	0.154712	0.270816	0.305883	0.211244	0.223534	0.196192
bootstrap	0.135159	0.198216	0.274978	0.241603	0.232687	0.212198
bootstrap	0.116703	0.315875	0.253255	0.199589	0.206414	0.216464
bootstrap	0.0949335	0.267756	0.318154	0.222554	0.199447	0.167103
bootstrap	0.077318	0.281639	0.250472	0.192908	0.158377	0.126379
bootstrap	0.103699	0.24395	0.273972	0.150065	0.0942184	0.156694
bootstrap	0.184569	0.276384	0.297603	0.150847	0.174633	0.183558
bootstrap	0.0872242	0.256308	0.277282	0.180154	0.240195	0.180543
bootstrap	0.0890631	0.303108	0.293637	0.191921	0.204483	0.0998057
bootstrap	0.0645305	0.257503	0.285361	0.222947	0.206236	0.129024
bootstrap	0.065564	0.291701	0.286487	0.20117	0.253735	0.178662
bootstrap	0.0416638	0.299095	0.308753	0.254883	0.214038	0.203459
bootstrap	0.194175	0.277887	0.298524	0.214007	0.154209	0.175079
bootstrap	0.151618	0.267094	0.260072	0.13623	0.214283	0.195708
bootstrap	0.126824	0.239609	0.292011	0.141	0.0813417	0.111225
bootstrap	0.129845	0.236408	0.271026	0.168046	0.199277	0.181199
bootstrap	0.171333	0.320005	0.347689	0.17756	0.162435	0.207631
bootstrap	0.104058	0.294324	0.303712	0.175034	0.282315	0.104395
bootstrap	0.14398	0.285576	0.288991	0.26377	0.195424	0.130085
bootstrap	0.0657731	0.26435	0.266095	0.177071	0.200747	0.132172
bootstrap	0.137338	0.245245	0.303501	0.219154	0.24476	0.133181
bootstrap	0.198936	0.256622	0.294784	0.210544	0.162597	0.131402
bootstrap	0.0603344	0.315893	0.277021	0.22424	0.221446	0.126346
bootstrap	0.104939	0.276183	0.225865	0.235848	0.206345	0.18013
bootstrap	0.121165	0.311685	0.311422	0.226324	0.250858	0.1668
bootstrap	0.0741401	0.257104	0.306361	0.213237	0.234229	0.177731
bootstrap	0.135882	0.277733	0.282867	0.273158	0.301835	0.222478
bootstrap	0.0737977	0.256564	0.257324	0.233865	0.159693	0.150406
bootstrap	0.0980171	0.333275	0.312774	0.250012	0.231053	0.213946
bootstrap	0.150271	0.224036	0.274066	0.26558	0.239678	0.131081
bootstrap	0.0848146	0.230685	0.274931	0.174424	0.206212	0.129552
bootstrap	0.0959385	0.225166	0.247568	0.230375	0.225135	0.163389
bootstrap	0.128369	0.259076	0.231999	0.132518	0.155015	0.15703
bootstrap	0.0284717	0.259953	0.298587	0.230394	0.199517	0.156841
bootstrap	0.0792354	0.225942	0.235422	0.197457	0.235234	0.116956
bootstrap	0.165823	0.258136	0.301415	0.181886	0.189965	0.135424
bootstrap	0.145016	0.271457	0.338892	0.240658	0.230457	0.173779
bootstrap	0.0902453	0.308953	0.330606	0.197526	0.193442	0.167665
bootstrap	0.10898	0.191572	0.233368	0.254283	0.251455	0.129866
bootstrap	0.110798	0.24131	0.266518	0.156009	0.106816	0.103578
bootstrap	0.0853671	0.326649	0.300662	0.150306	0.178234	0.173043
bootstrap	0.171875	0.221249	0.279633	0.196474	0.211863	0.156142
bootstrap	0.0907695	0.278568	0.310545	0.185431	0.181963	0.171371
bootstrap	0.0679048	0.284688	0.295295	0.123259	0.127712	0.137496
bootstrap	0.0526226	0.219239	0.303981	0.148496	0.2028	0.138378
bootstrap	0.123184	0.260655	0.289107	0.233285	0.262267	0.17933
bootstrap	0.131134	0.286981	0.305828	0.211255	0.17859	0.132204
bootstrap	0.109179	0.205033	0.253841	0.245774	0.151673	0.149155
bootstrap	0.151228	0.276443	0.2948	0.186854	0.144439	0.133593
bootstrap	0.0860422	0.274462	0.26649	0.179394	0.247333	0.227742
bootstrap	0.0662982	0.278054	0.275164	0.290316	0.243435	0.136371
bootstrap	0.137115	0.264926	0.297223	0.188379	0.148181	0.0893759
bootstrap	0.0744614	0.210783	0.249618	0.168306	0.173167	0.2051
bootstrap	0.174827	0.246255	0.277496	0.243612	0.214255	0.166767
bootstrap	0.103832	0.256948	0.255935	0.210976	0.227493	0.182421
bootstrap	0.120859	0.279532	0.268086	0.220485	0.257773	0.158342
bootstrap	0.156801	0.243916	0.297861	0.210746	0.190781	0.108984
bootstrap	0.106189	0.172885	0.250491	0.216923	0.188873	0.112498
bootstrap	0.0818303	0.3173	0.36379	0.154914	0.127768	0.182044
bootstrap	0.0618923	0.257935	0.237558	0.131089	0.190397	0.209157
bootstrap	0.199819	0.238593	0.310863	0.159334	0.185611	0.140009
bootstrap	0.134004	0.320211	0.363589	0.175278	0.158795	0.118371
bootstrap	0.115821	0.246749	0.28389	0.15877	0.209295	0.144428
bootstrap	0.0656935	0.222419	0.223928	0.174379	0.150748	0.142966
bootstrap	0.173814	0.247493	0.282695	0.244573	0.249957	0.199208
bootstrap	0.0874655	0.268393	0.271201	0.18094	0.148726	0.117545
bootstrap	0.106897	0.260832	0.289087	0.182907	0.186456	0.118632
bootstrap	0.115959	0.243655	0.275791	0.137196	0.1357	0.0981577
bootstrap	0.120953	0.288243	0.277228	0.169799	0.177749	0.153079
bootstrap	0.155326	0.175058	0.238417	0.186236	0.17844	0.126238
bootstrap	0.0861109	0.264752	0.336455	0.15753	0.217809	0.143487
bootstrap	0.0857361	0.234669	0.282866	0.152748	0.182291	0.105762
bootstrap	0.134511	0.275412	0.311779	0.220216	0.225218	0.147553
bootstrap	0.118062	0.232328	0.255894	0.23691	0.226222	0.145057
bootstrap	0.0785962	0.242386	0.248316	0.140657	0.221591	0.129998
bootstrap	0.0808994	0.227326	0.287771	0.176291	0.191652	0.15681
bootstrap	0.125451	0.223336	0.247897	0.21258	0.201905	0.109755
bootstrap	0.126802	0.248376	0.274056	0.196335	0.231883	0.16838
bootstrap	0.127092	0.309943	0.359532	0.223431	0.191965	0.108751
bootstrap	0.124645	0.290496	0.315969	0.192952	0.164245	0.096701
bootstrap	0.0986999	0.281943	0.291089	0.186772	0.102396	0.142057
bootstrap	0.124252	0.220341	0.246967	0.156025	0.15736	0.11068
bootstrap	0.0952697	0.259336	0.243836	0.169035	0.243052	0.144896
bootstrap	0.103824	0.230757	0.254461	0.1706	0.180332	0.106298
bootstrap	0.114487	0.254762	0.323532	0.158547	0.148026	0.184203
bootstrap	0.0511822	0.239131	0.200832	0.140902	0.202242	0.158729
bootstrap	0.105057	0.283238	0.314707	0.162976	0.230528	0.188185
bootstrap	0.108784	0.285218	0.331167	0.208944	0.194031	0.187881
bootstrap	0.127699	0.221943	0.226266	0.131785	0.173905	0.142086
bootstrap	0.086772	0.325995	0.297248	0.172939	0.166868	0.101586
bootstrap	0.118986	0.251378	0.256886	0.158237	0.136639	0.12648
bootstrap	0.162411	0.22223	0.2682	0.190753	0.191287	0.185367
bootstrap	0.0657443	0.205393	0.260614	0.0723481	0.105049	0.0269996
bootstrap	0.16527	0.223858	0.271085	0.222057	0.214148	0.137782
bootstrap	0.147805	0.271917	0.304767	0.220962	0.189303	0.148806
bootstrap	0.166788	0.227459	0.267556	0.198707	0.198403	0.14122
bootstrap	0.109853	0.265959	0.286123	0.191606	0.182626	0.150492
bootstrap	0.109402	0.202284	0.307887	0.187392	0.169138	0.0950795
bootstrap	0.169952	0.29267	0.287946	0.22122	0.189611	0.137052
bootstrap	0.176913	0.291562	0.28146	0.161615	0.195149	0.155186
bootstrap	0.199225	0.28019	0.316607	0.177418	0.165293	0.125991
bootstrap	0.0907064	0.247902	0.184786	0.14881	0.143425	0.189579
bootstrap	0.113882	0.264715	0.280265	0.269524	0.248329	0.174189
bootstrap	0.164969	0.257916	0.249245	0.163013	0.110844	0.129398
bootstrap	0.0572954	0.2258	0.293929	0.149125	0.118005	0.0583591
bootstrap	0.172292	0.262039	0.260365	0.13811	0.151554	0.0897807
bootstrap	0.177222	0.257312	0.277847	0.21326	0.170524	0.119529
bootstrap	0.127136	0.283916	0.310053	0.158213	0.174117	0.156675
bootstrap	0.114962	0.282263	0.319879	0.203478	0.220604	0.17728
bootstrap	0.109086	0.255572	0.273811	0.190296	0.242271	0.166345
bootstrap	0.0852274	0.269005	0.346034	0.205088	0.212823	0.157477
bootstrap	0.0744211	0.270582	0.304025	0.21035	0.20216	0.173573
bootstrap	0.170242	0.312441	0.262372	0.195786	0.219928	0.191962
bootstrap	0.133475	0.237642	0.324225	0.176967	0.192584	0.159918
bootstrap	0.164928	0.307031	0.352886	0.229194	0.209445	0.162944
bootstrap	0.136493	0.252201	0.256114	0.202342	0.189042	0.215001
bootstrap	0.11629	0.300123	0.26483	0.170706	0.0933256	0.113634
bootstrap	0.0284303	0.223772	0.253682	0.223093	0.190992	0.110608
bootstrap	0.0582842	0.293236	0.330441	0.163366	0.138789	0.135025
bootstrap	0.0791737	0.224616	0.263615	0.251248	0.253205	0.194704
bootstrap	0.118779	0.225035	0.249784	0.18175	0.221981	0.106023
bootstrap	0.13643	0.263347	0.297684	0.203199	0.191811	0.1756
bootstrap	0.159098	0.306498	0.307528	0.0877018	0.142919	0.165515
bootstrap	0.180051	0.311368	0.317468	0.195605	0.201679	0.164667
bootstrap	0.0717052	0.303207	0.29615	0.0551521	0.121863	0.121236
bootstrap	0.126902	0.272891	0.292187	0.194801	0.1741	0.226847
bootstrap	0.0978712	0.197305	0.242229	0.141923	0.141756	0.109918
bootstrap	0.174955	0.238732	0.302273	0.200535	0.197492	0.174472
bootstrap	0.124904	0.241044	0.301525	0.193561	0.184277	0.157056
bootstrap	0.0939843	0.253115	0.275966	0.189572	0.218855	0.164025
bootstrap	0.0757176	0.245039	0.289358	0.171431	0.14677	0.102083
bootstrap	0.109447	0.231041	0.233127	0.209511	0.167128	0.193662
bootstrap	0.121078	0.217249	0.254249	0.223359	0.212023	0.163724
bootstrap	0.130877	0.292673	0.320146	0.293588	0.234629	0.168271
bootstrap	0.161337	0.308109	0.30565	0.117595	0.122167	0.146104
bootstrap	0.113174	0.205832	0.291682	0.249087	0.299381	0.205857
bootstrap	0.0606635	0.302209	0.30383	0.155045	0.118405	0.155353
bootstrap	0.105625	0.224437	0.32182	0.224597	0.163886	0.204852
bootstrap	0.0993887	0.303599	0.331065	0.170206	0.186451	0.14862
bootstrap	0.143873	0.219705	0.288055	0.255633	0.274182	0.17972
bootstrap	0.108648	0.254402	0.254363	0.172163	0.229704	0.162795
bootstrap	0.128205	0.189055	0.230324	0.168086	0.151319	0.145145
bootstrap	0.147225	0.261754	0.282383	0.29007	0.201528	0.100469
bootstrap	0.000645829	0.264426	0.248965	0.233212	0.200211	0.168436
bootstrap	0.0597526	0.223184	0.293315	0.202968	0.18968	0.140504
bootstrap	0.13267	0.283934	0.281462	0.175183	0.191463	0.135336
bootstrap	0.124271	0.226164	0.254796	0.213335	0.228919	0.16756
bootstrap	0.207175	0.303634	0.364454	0.205653	0.251125	0.181804
bootstrap	0.135991	0.253006	0.325644	0.232441	0.195479	0.201214
bootstrap	0.102866	0.285888	0.291531	0.184152	0.176821	0.143732
bootstrap	0.105338	0.282224	0.281138	0.280348	0.218935	0.223782
bootstrap	0.110072	0.280308	0.283078	0.16273	0.147118	0.140343
bootstrap	0.100008	0.257194	0.327707	0.239425	0.20117	0.167559
bootstrap	0.11431	0.255155	0.314716	0.180599	0.230102	0.146414
bootstrap	0.138909	0.299435	0.304863	0.229743	0.233397	0.197719
bootstrap	0.0581591	0.2269	0.270831	0.177833	0.197211	0.138724
bootstrap	0.0909164	0.249566	0.276348	0.149936	0.158226	0.22512
bootstrap	0.142575	0.276115	0.313642	0.168267	0.129373	0.104952
bootstrap	0.0478712	0.241502	0.266561	0.150121	0.193864	0.147117
bootstrap	0.15081	0.24685	0.267449	0.184238	0.125651	0.13808
bootstrap	0.0580514	0.229181	0.213676	0.115397	0.115262	0.118333
bootstrap	0.110618	0.240476	0.304984	0.169803	0.191986	0.138801
bootstrap	0.161961	0.211963	0.296899	0.22584	0.249667	0.112522
bootstrap	0.112975	0.239445	0.267655	0.12944	0.182825	0.156099
bootstrap	0.136548	0.257882	0.267567	0.17977	0.144757	0.101963
bootstrap	0.0970407	0.293649	0.305142	0.275349	0.252163	0.237881
bootstrap	0.182275	0.298762	0.313874	0.21742	0.17672	0.160611
bootstrap	0.121631	0.277381	0.281799	0.212031	0.216539	0.164799
bootstrap	0.140537	0.274141	0.341649	0.222671	0.256198	0.1882
bootstrap	0.074808	0.264686	0.317726	0.206778	0.190575	0.117676
bootstrap	0.158399	0.259037	0.283241	0.198864	0.14594	0.138417
bootstrap	0.0434704	0.269511	0.269433	0.173233	0.211503	0.170234
bootstrap	0.109376	0.253006	0.24398	0.218461	0.181816	0.102623
bootstrap	0.11804	0.228912	0.252684	0.172553	0.217864	0.124755
bootstrap	0.0764305	0.275578	0.339507	0.212817	0.169513	0.175633
bootstrap	0.155093	0.257351	0.313877	0.171537	0.191891	0.154738
bootstrap	0.15013	0.206477	0.319227	0.165879	0.165876	0.16881
bootstrap	0.179511	0.274508	0.305255	0.276117	0.223486	0.21114
bootstrap	0.12561	0.265036	0.340004	0.158313	0.138468	0.0927136
bootstrap	0.122255	0.278762	0.284321	0.126604	0.166198	0.139993
bootstrap	0.114836	0.256107	0.279835	0.15328	0.147974	0.12565
bootstrap	0.126512	0.21056	0.317073	0.18809	0.169858	0.149647
bootstrap	0.0847629	0.28896	0.27731	0.193204	0.153867	0.172146
bootstrap	0.104719	0.296802	0.30659	0.160849	0.0986484	0.123129
bootstrap	0.108341	0.30535	0.320872	0.155415	0.175175	0.162527
bootstrap	0.0969986	0.278905	0.319327	0.209336	0.222186	0.192708
bootstrap	0.176248	0.23293	0.29384	0.234234	0.230658	0.19406
bootstrap	0.0778358	0.276027	0.281608	0.220756	0.162183	0.150914
bootstrap	0.164995	0.201844	0.266608	0.190164	0.158069	0.0896314
bootstrap	0.0704926	0.191138	0.227826	0.168939	0.190721	0.176909
bootstrap	0.148731	0.271172	0.352444	0.175907	0.175225	0.115298
bootstrap	0.170794	0.2238	0.310214	0.254966	0.234185	0.206948
bootstrap	0.13286	0.202586	0.274319	0.167249	0.212076	0.188525
bootstrap	0.144542	0.234529	0.266782	0.201484	0.203603	0.176551
bootstrap	0.130404	0.219683	0.328631	0.201921	0.219625	0.186281
bootstrap	0.0784953	0.224716	0.279538	0.19564	0.232714	0.162503
bootstrap	0.168822	0.228082	0.259477	0.182085	0.139777	0.107674
bootstrap	0.124545	0.259104	0.260968	0.237174	0.23551	0.149845
bootstrap	0.0957789	0.256124	0.303525	0.125264	0.151223	0.123594
bootstrap	0.101799	0.267104	0.248728	0.22238	0.190459	0.18971
bootstrap	0.110137	0.227526	0.204789	0.203602	0.215424	0.17852
bootstrap	0.0997748	0.241597	0.347096	0.275345	0.256375	0.15465
bootstrap	0.0975476	0.251875	0.304274	0.217706	0.166752	0.108359
bootstrap	0.0892849	0.265357	0.279595	0.207503	0.230843	0.151618
bootstrap	0.0945494	0.211782	0.302364	0.218166	0.245962	0.176782
bootstrap	0.117971	0.23061	0.249019	0.182186	0.198327	0.115835
bootstrap	0.111797	0.255808	0.268607	0.218215	0.189072	0.0818955
bootstrap	0.092931	0.257702	0.290153	0.160054	0.133816	0.11826
bootstrap	0.102885	0.261674	0.272846	0.170111	0.205485	0.150964
bootstrap	0.167243	0.24736	0.255324	0.220585	0.220955	0.118864
bootstrap	0.168889	0.297453	0.300176	0.160387	0.193214	0.183261
bootstrap	0.152321	0.296982	0.275842	0.269375	0.200928	0.18892
bootstrap	0.121219	0.255685	0.329608	0.13438	0.160561	0.156686
bootstrap	0.102192	0.274748	0.25218	0.190786	0.188111	0.161944
bootstrap	0.131756	0.285658	0.372559	0.196484	0.227237	0.141277
bootstrap	0.151754	0.235375	0.281606	0.0978737	0.117443	0.11609
bootstrap	0.136661	0.249227	0.284211	0.188685	0.172196	0.12282
bootstrap	0.0820266	0.241013	0.234663	0.255299	0.25259	0.235132
bootstrap	0.0643673	0.259926	0.264223	0.241975	0.180459	0.153376
bootstrap	0.0845444	0.211795	0.261723	0.201773	0.198951	0.1955
bootstrap	0.124856	0.252791	0.261572	0.187783	0.155524	0.123159
bootstrap	0.145016	0.242864	0.283375	0.242277	0.193495	0.17169
bootstrap	0.156925	0.298619	0.251093	0.136112	0.153077	0.111165
bootstrap	0.121514	0.256516	0.205723	0.204073	0.181931	0.147849
bootstrap	0.0957136	0.216898	0.259886	0.153645	0.162852	0.179257
bootstrap	0.107458	0.294719	0.315119	0.232238	0.177385	0.148658
bootstrap	0.0958573	0.202526	0.302023	0.22216	0.200232	0.147806
bootstrap	0.138259	0.281833	0.325834	0.116067	0.176492	0.238606
bootstrap	0.0769083	0.262476	0.313035	0.141484	0.126105	0.0594925
bootstrap	0.166339	0.251974	0.304893	0.268024	0.235501	0.159659
bootstrap	0.11796	0.312491	0.296818	0.258677	0.236344	0.165968
bootstrap	0.111615	0.23924	0.325344	0.243497	0.25536	0.154031
bootstrap	0.0707064	0.29471	0.299676	0.124538	0.163112	0.149383
bootstrap	0.113184	0.225474	0.306783	0.133449	0.092019	0.0675401
bootstrap	0.0526874	0.27853	0.255449	0.170779	0.109235	0.191133
bootstrap	0.123096	0.24452	0.301354	0.226842	0.183995	0.179887
bootstrap	0.163209	0.301749	0.26309	0.163845	0.175791	0.160709
bootstrap	0.124363	0.262084	0.297752	0.163774	0.210463	0.16219
bootstrap	0.18123	0.246144	0.256711	0.180121	0.145634	0.141986
bootstrap	0.135069	0.248025	0.254389	0.203079	0.227697	0.184697
bootstrap	0.140307	0.344589	0.304014	0.138136	0.13485	0.194636
bootstrap	0.110071	0.283757	0.295581	0.161807	0.21404	0.120125
bootstrap	0.0770493	0.278573	0.297949	0.146195	0.159241	0.172212
bootstrap	0.0787104	0.262356	0.278487	0.254988	0.206428	0.114965
bootstrap	0.102646	0.272484	0.256679	0.169957	0.154404	0.166511
bootstrap	0.164229	0.259575	0.240807	0.196627	0.169615	0.155138
bootstrap	0.153712	0.205226	0.231977	0.204879	0.158055	0.148025
bootstrap	0.125874	0.267969	0.344727	0.172383	0.191589	0.149145
bootstrap	0.101893	0.2177	0.251477	0.205592	0.225879	0.124555
bootstrap	0.112069	0.278929	0.301421	0.139699	0.215839	0.189052
bootstrap	0.0948056	0.255029	0.323248	0.226686	0.252436	0.205646
bootstrap	0.0439529	0.209126	0.249206	0.114922	0.211784	0.195426
bootstrap	0.111882	0.267498	0.302332	0.224982	0.220032	0.179906
bootstrap	0.0978775	0.225088	0.329223	0.199947	0.198377	0.173253
bootstrap	0.123818	0.240147	0.26686	0.23852	0.235389	0.11187
bootstrap	0.165189	0.300875	0.343033	0.219097	0.169998	0.138125
bootstrap	0.119718	0.241084	0.287228	0.167919	0.209946	0.105898
bootstrap	0.132861	0.308439	0.301631	0.202218	0.167005	0.129314
bootstrap	0.143718	0.239985	0.341806	0.169385	0.20714	0.119942
bootstrap	0.0654794	0.333652	0.291926	0.221863	0.228399	0.195683
bootstrap	0.079965	0.243172	0.250766	0.217688	0.183067	0.0928728
bootstrap	0.164935	0.322073	0.294202	0.248581	0.230518	0.129935
bootstrap	0.104761	0.21984	0.250489	0.22229	0.326165	0.147775
bootstrap	0.0805455	0.253824	0.278353	0.190624	0.143506	0.0840368
bootstrap	0.128287	0.304255	0.269772	0.113511	0.146158	0.142805
bootstrap	0.0462115	0.256548	0.283027	0.220372	0.167899	0.154491
bootstrap	0.134068	0.257628	0.269863	0.148757	0.14267	0.114515
bootstrap	0.12189	0.328623	0.352837	0.13031	0.163624	0.200814
bootstrap	0.114054	0.325504	0.322878	0.164382	0.149934	0.154813
bootstrap	0.135851	0.268286	0.319302	0.258814	0.292075	0.177137
bootstrap	0.133934	0.247883	0.309855	0.193165	0.199972	0.192661
bootstrap	0.122943	0.261579	0.277652	0.147375	0.208487	0.146357
bootstrap	0.072197	0.215267	0.213885	0.22292	0.191388	0.0990387
bootstrap	0.163548	0.197954	0.271106	0.205799	0.240946	0.17157
bootstrap	0.0989984	0.226287	0.287318	0.192515	0.174458	0.13831
bootstrap	0.126222	0.262362	0.291027	0.238438	0.218592	0.111802
bootstrap	0.118618	0.21861	0.242861	0.22645	0.206548	0.166716
bootstrap	0.100204	0.238803	0.261299	0.208964	0.242802	0.199475
bootstrap	0.14329	0.26891	0.278409	0.191328	0.258229	0.148967
bootstrap	0.140959	0.284031	0.289267	0.178185	0.185953	0.180593
bootstrap	0.105359	0.228137	0.260257	0.311952	0.313311	0.222228
bootstrap	0.124736	0.246217	0.28379	0.213538	0.214322	0.181784
bootstrap	0.152934	0.277681	0.284176	0.135209	0.184545	0.199821
bootstrap	0.11252	0.280739	0.27512	0.157532	0.159554	0.0985761
bootstrap	0.160617	0.167982	0.267206	0.181555	0.194039	0.163513
bootstrap	0.145526	0.193183	0.274799	0.158853	0.194896	0.190578
bootstrap	0.168293	0.204968	0.237324	0.237851	0.242165	0.148668
bootstrap	0.0146973	0.240289	0.269251	0.216159	0.224251	0.126205
bootstrap	0.0762111	0.252423	0.313227	0.241066	0.171662	0.151752
[truncated: 3,003 more rows]

## Sheet: fig7_subj001
accuracy_difference	localizer_difference
-0.20461	0.0721889
-0.182763	0.0948369
-0.355843	0.0578641
-0.315931	0.105424
-0.20636	0.0546496
-0.189497	0.0882841
-0.199474	0.0551551
-0.205318	0.0143566
-0.187553	0.0326395
-0.166574	0.00499322
-0.200927	-0.0650538
-0.22986	-0.00736296
-0.271361	0.0188411
-0.267203	0.0107352
-0.373268	0.0206109
-0.356692	0.0371794
-0.255606	-0.213669
-0.18391	-0.355659
-0.191956	-0.379072
-0.181899	0.038199
-0.134665	0.0699191
-0.208428	-0.0150755
-0.156566	0.0160832
-0.133204	0.0118448
-0.176123	-0.0917355
-0.24314	-0.249716
-0.151159	0.00108209
-0.121951	-0.0368375
-0.183219	-0.0100293
-0.11967	-0.0477877
-0.363238	-0.722944
-0.304272	-0.0174891
-0.241947	-0.0407093
-0.360117	-0.929127
-0.249074	-1.11015
-0.115445	-1.22841
-0.194111	-0.967683
-0.0910156	-0.986602
-0.203287	-0.497827
-0.0194534	-0.889684
-0.323501	-0.168647
-0.315117	-0.30557
0.132687	-0.0638153
-0.190546	-0.0907026
0.0308807	-0.0781059
0.099108	-0.139993
-0.370877	-0.673271
-0.194234	-0.0312478
-0.047668	-0.0695932
0.0309267	-0.182656
-0.137651	-0.0476619
-0.0144364	-0.170048
-0.0126288	-0.433763
-0.131336	-0.128946
-0.128202	-0.897032
-0.138406	-0.811183
-0.0330918	-1.33526
0.0751981	-1.36601
0.0800109	-1.15106
0.0294058	-0.688047
0.205431	-1.05586
0.182842	-0.912106
0.128612	-0.585133
0.236106	-0.705585
-0.31107	-0.334622
0.311869	-0.584252
0.311404	-0.352631
-0.369877	-0.623481
-0.40022	-0.707166
-0.224322	-0.508045
0.269246	-0.424253
0.300561	-0.567304
-0.347117	-0.982868
0.357142	-0.597328
0.318287	-0.690459
0.217196	-0.184095
-0.338441	-1.29201
0.0884939	-0.158292
0.0949273	-0.351213
-0.0111398	-0.297679
-0.0946831	-0.55492
0.0505279	-1.69681
0.122037	-1.56801
0.0885435	-1.36284
0.0455722	-0.911645
0.156554	-0.912352
0.210187	-1.14026
0.175281	-1.02864
0.143916	-0.734077
0.112195	-0.450241
0.319633	-0.826811
0.298279	-0.772294
0.245936	-0.606855
0.15026	-0.423327
-0.442784	-0.639429
-0.343276	-0.716334
0.360988	-0.625945
0.32999	-0.539887
0.24496	-0.424693
-0.370557	-0.530848
-0.373054	-0.555501
-0.290296	-0.662758
-0.148	-0.760546
0.358941	-0.577576
0.402272	-0.503206
0.335096	-0.403117
0.249917	-0.3004
-0.234902	-0.301143
-0.16609	-0.406333
0.351825	-0.558577
-0.383485	-0.834429
-0.3965	-0.288814
-0.354773	-0.78598
-0.403069	-1.09133
-0.431087	-0.855446
-0.339064	-1.07793
-0.35243	-1.29828
0.173189	-0.502649
0.296762	-0.401078
0.317589	-0.452918
0.302344	-0.52908
0.160522	-0.584815
0.356786	-0.501137
0.365259	-0.520702
0.32526	-0.501895
0.325187	-0.695484
0.341982	-0.667843
0.117763	-2.26254
0.0477623	-1.88561
0.131748	-1.45006
0.145276	-1.74026
0.0680834	-1.57305
0.00645679	-1.15615
0.202377	-0.962651
0.202323	-1.19312
0.112972	-1.15072
0.0656984	-0.917767
0.0349301	-0.603001
0.274728	-0.672763
0.292366	-0.804638
0.205468	-0.802333
0.14784	-0.690997
0.099913	-0.478536
0.0203066	-0.210621
-0.0386421	-0.0211352
-0.39714	-0.943121
-0.335735	-0.942171
0.398193	-0.598618
0.33987	-0.604712
0.247724	-0.573825
0.163357	-0.442993
0.128959	-0.214056
0.0977074	-0.0322222
-0.327054	-0.923876
-0.42992	-0.903139
-0.440865	-0.942553
-0.318804	-0.932757
-0.193828	-0.706364
0.349263	-0.530191
0.382058	-0.544022
0.340468	-0.550565
0.250782	-0.460516
0.228698	-0.257468
-0.234482	-0.718194
-0.294601	-0.785783
-0.293499	-0.88989
-0.224757	-0.961719
0.293773	-0.551671
0.36382	-0.545263
0.382324	-0.555838
0.405602	-0.5495
0.328505	-0.451291
-0.00435618	-0.284949
-0.115122	-0.424791
-0.170382	-0.571785
-0.14793	-0.77455
0.2836	-0.569158
0.349963	-0.570447
0.382435	-0.553013
0.397635	-0.500217
0.070701	-0.0271975
-0.0112576	-0.138039
-0.0649228	-0.309823
0.136411	0.0560458
0.100741	-0.484178
0.337694	-0.554853
-0.230861	0.313639
-0.287957	-0.62359
-0.223452	0.209953
-0.311968	-0.93985
-0.350873	-0.269426
-0.285639	-1.23673
-0.398308	-0.989992
0.26114	-0.592689
0.360679	-0.356716
0.300487	-0.338596
0.211984	-0.612521
0.349036	-0.427221
0.355289	-0.400144
0.104035	-0.731787
0.236794	-0.594778
0.291315	-0.547779
0.070342	-0.702468
0.0812195	-1.64419
0.0108348	-1.46009
0.150002	-1.00446
0.119919	-1.2265
0.0502032	-1.21886
0.0313752	-1.00377
0.173005	-0.455527
0.244515	-0.666429
0.198626	-0.841318
0.122229	-0.898978
0.105128	-0.788652
0.079482	-0.53101
0.33935	-0.518343
0.311601	-0.584986
0.22522	-0.620139
0.194108	-0.578895
0.155932	-0.41363
0.079535	-0.166244
0.105061	0.0335426
-0.270066	-1.04993
-0.325851	-1.03054
-0.273667	-0.918955
-0.250421	-0.627342
0.355051	-0.501811
0.386488	-0.465344
0.329377	-0.465857
0.287866	-0.478467
0.218335	-0.390313
0.18687	-0.179148
0.230081	0.0181586
0.325366	0.0863608
-0.1828	-0.996903
-0.314207	-0.999643
-0.395179	-1.01532
-0.311737	-0.963756
-0.213211	-0.729138
-0.0591177	-0.39597
0.257369	-0.526373
0.373467	-0.447464
0.359836	-0.443741
0.333053	-0.478439
0.266991	-0.417583
0.23311	-0.215213
0.259784	-0.021794
-0.0987666	-0.680944
-0.162516	-0.813675
-0.254048	-0.858289
-0.284768	-0.905337
-0.182263	-0.927042
0.185442	-0.539036
0.363271	-0.478598
0.354165	-0.486876
0.297693	-0.507448
0.231931	-0.424066
-0.0357139	-0.375683
-0.0788225	-0.527899
-0.180722	-0.62308
-0.192495	-0.731228
0.0560269	-0.630762
0.209222	-0.508835
0.366492	-0.484541
0.329456	-0.49386
0.0500328	-0.109004
0.00140941	-0.229131
-0.0990323	-0.352865
0.179111	-0.517365
0.263099	-0.425714
0.196704	-0.643788
0.24303	-0.492151
0.280089	-0.346966
0.219942	-0.824025
-0.0239078	0.234365
0.291383	-0.269922
-0.127095	-0.612187
-0.0918636	0.128026
0.30622	0.432381
0.23242	0.319911
-0.168292	-0.849546
-0.239242	-0.303069
0.296931	0.329599
0.327621	0.240091
0.245865	-0.095438
0.296656	0.297921
0.274484	0.0163379
0.231821	-0.462737
0.215007	-0.598211
0.248408	-0.414895
0.0819855	-0.631731
0.080011	-0.533416
-0.0416215	-0.646952
-0.0807332	-0.603042
0.00794214	-1.02342
0.132647	-0.875842
0.0751924	-0.900676
0.0456024	-0.737991
0.214136	-0.542179
0.200046	-0.680382
0.151296	-0.709171
0.136169	-0.565304
0.0989043	-0.322582
0.388118	0.289505
0.296337	-0.00672525
-0.00610581	-0.448017
0.221047	-0.447485
0.280203	-0.488141
0.285901	-0.519902
0.248585	-0.4978
0.254331	-0.402518
0.23217	-0.241168
0.159602	-0.0698136
0.194098	0.0893862
0.47978	0.396304
0.360069	0.0979026
-0.199739	-0.770625
-0.129714	-0.548489
0.124506	-0.584281
0.201645	-0.502172
0.296532	-0.417178
0.339709	-0.35358
0.365668	-0.313122
0.33468	-0.239041
0.300572	-0.110663
0.32479	0.0218478
0.319202	0.138832
-0.0675887	-0.87967
-0.171431	-0.84829
-0.265675	-0.816811
0.0303136	-0.587315
0.174176	-0.348231
0.0117288	-0.517311
0.185434	-0.384834
0.297588	-0.313588
0.357786	-0.307194
0.307006	-0.265416
0.264457	-0.152718
0.319967	-0.0294576
-0.0796519	-0.669865
-0.120724	-0.77043
-0.190311	-0.736204
0.158043	-0.573293
0.192194	-0.392616
-0.0470296	-0.658573
-0.0126522	-0.492984
0.121706	-0.391727
0.203257	-0.346311
0.219922	-0.342841
0.142149	-0.286351
-0.0499118	-0.423472
-0.074407	-0.542258
-0.20021	-0.537721
0.0703165	-0.557314
0.100441	-0.42904
0.138696	-0.378174
0.147027	-0.340372
0.217587	-0.317903
-0.203189	-0.290456
-0.252304	-0.927346
-0.340391	-1.2088
0.143134	-0.471668
0.141622	-0.0236833
0.190453	-0.341284
0.191433	-0.955837
0.0203511	-0.108029
0.222546	-0.00283056
0.229623	-0.255602
0.239313	-0.667876
0.195598	-1.07052
0.108926	-1.17907
0.0388103	-0.991117
0.0490815	-0.73421
0.0760647	-0.437061
0.120359	0.028235
0.287552	0.113741
0.291652	-0.00414018
0.280205	-0.220631
0.268214	-0.508208
0.232294	-0.784681
0.154263	-0.912422
0.0732255	-0.850287
0.0391409	-0.69506
0.0130622	-0.45644
0.0128867	-0.0490475
0.305206	0.995245
0.254228	0.83147
0.184976	0.107867
0.275153	0.0022347
-0.0405618	-0.607882
-0.0787743	-0.33576
0.362173	0.864118
0.295714	0.79995
0.233454	0.299129
0.152753	-0.490463
0.320442	0.756659
0.346869	0.917763
0.274042	0.513855
0.226337	-0.204601
0.135745	-0.919237
0.292005	1.00561
0.326958	0.949192
0.271089	0.279899
0.233988	-0.548546
-0.343792	-1.19144
0.272446	1.1813
0.311775	0.920541
-0.341471	-0.850479
0.25074	1.18375
-0.349762	-0.799599
0.283484	-0.976085
0.201196	0.87742
0.226269	0.98919
0.273422	-0.746297
0.250335	0.7837
0.230413	0.698245
0.269734	0.765011
0.210149	0.479228
0.0772414	-0.539405
0.234008	0.892287
0.18289	0.622044
0.25083	0.829106
0.168269	0.410341
0.148037	-0.051708
0.225661	-0.3103
0.252176	-0.398467
0.112803	-0.55225
0.112161	-0.540629
0.13161	-0.465283
0.17701	0.657659
0.287541	0.783362
0.268303	0.852599
0.299115	-0.28761
0.28908	-0.398138
0.199453	-0.692261
0.127863	-0.666777
0.0105477	-0.490175
0.361404	0.790473
0.31176	0.40691
0.183664	-0.523259
0.23943	-0.616635
0.177961	-0.555694
0.100162	-0.349792
0.00905123	-0.127477
0.404769	0.739968
0.410985	0.422958
0.22782	-0.322457
0.159013	-0.363357
0.0788611	-0.438365
0.162784	-0.506357
0.256054	-0.506226
0.259687	-0.403022
0.246599	-0.230944
0.189527	-0.0755768
0.114804	0.020718
0.353421	0.476322
0.143663	-0.602436
0.198105	-0.358258
0.114037	-0.536508
0.026062	-0.534751
0.0343734	-0.494708
0.208858	-0.394986
0.333273	-0.261863
0.362774	-0.145384
0.313673	-0.0683664
-0.038178	-0.633024
-0.0516101	-0.551078
0.224399	-0.427672
0.320307	-0.345213
0.0261927	-0.56832
-0.0807481	-0.463054
0.0310175	-0.317413
0.235324	-0.180878
0.282539	-0.105461
0.243245	-0.0662779
-0.135011	-0.579541
-0.173725	-0.492086
0.206044	-0.337297
0.294608	-0.297693
0.227142	-0.204939
0.0352501	-0.393777
0.023799	-0.273491
0.169973	-0.168884
-0.101381	-0.771624
-0.140218	-0.45641
-0.229223	-1.75236
-0.198048	-1.18944
-0.191244	-0.680002
-0.215757	-0.347196
-0.326685	-2.41599
-0.32182	-1.90239
-0.306426	-1.1742
-0.296589	-0.642829
-0.297758	-0.362879
-0.367687	-0.263684
-0.394852	-0.196383
-0.382877	-2.41985
-0.396072	-1.74509
-0.38545	-1.05957
-0.362694	-0.65878
-0.370287	-0.325861
-0.369293	-2.44214
-0.416357	-2.15432
-0.423223	-1.45445
-0.358047	-0.922169
-0.354312	-2.15567
-0.397197	-1.81045
-0.366259	-1.19292
0.377129	-0.0629845
0.141715	-0.120491
0.47964	-0.115091
0.18695	-0.127297
-0.104524	-0.0991735
-0.339944	-0.119472
-0.381892	-0.114226
0.0183894	-0.109036
0.153402	-0.366727
0.202335	-0.932716
-0.00908434	-0.0203528
0.0821962	-0.0633934
0.181064	-0.285227
0.249384	-0.739342
0.231344	-1.21817
0.16439	-0.276861
0.0724152	-0.0556446
0.0918986	-0.021231
0.148453	-0.0691899
0.221114	-0.255761
0.279379	-0.589282
0.273992	-0.926064
0.20289	-1.01974
0.123348	-0.834633
0.0922184	-0.568155
0.113478	-0.351254
0.146769	-0.137891
0.13473	-0.075305
0.146464	-0.0356642
0.206496	-0.090324
0.269598	-0.251546
0.288137	-0.501023
0.262272	-0.749921
0.197091	-0.845349
0.130445	-0.719456
0.068652	-0.491901
0.0173775	-0.306075
-0.0130282	-0.148259
0.29599	1.53804
0.261385	1.25621
0.209458	0.445914
0.188902	-0.0222393
0.239628	-0.0791759
0.273728	-0.229814
0.2043	-0.638855
0.101104	-0.723322
0.0385827	-0.565754
-0.0371999	-0.416199
-0.0938766	-0.304172
0.330557	0.985122
0.368639	1.56462
0.302982	1.49264
0.237671	0.815292
0.159447	-0.0634546
-0.102817	-0.509858
0.40302	1.47961
0.402103	1.78746
0.293251	1.24899
0.218308	0.288033
0.143454	-0.491072
-0.208909	-0.696758
-0.227094	-0.682236
0.343677	1.27031
0.427311	1.96906
0.413373	1.91832
0.308031	0.974837
0.181611	-1.12126
0.274897	-0.94286
-0.352334	-0.727485
-0.355666	-0.881371
-0.349858	-0.936882
0.406858	1.73939
0.436867	2.34277
0.402052	1.93874
0.271305	-1.18832
0.32388	-0.977074
-0.41931	-0.7671
-0.412288	-1.03944
-0.388643	-1.17815
-0.295141	-1.06396
0.391428	1.01609
0.390366	2.00253
0.382491	2.45782
0.375279	1.818
0.310978	-0.858343
-0.372199	-0.726132
-0.41164	-1.06988
-0.39604	-1.28164
-0.302444	-1.19397
0.384591	1.09373
0.369293	1.97548
0.360859	2.25178
0.352104	1.54674
-0.360491	-0.9213
0.248825	1.35785
0.163678	1.15907
0.380095	1.15341
0.365752	1.78655
0.363042	1.82631
0.365827	1.15065
0.311912	0.400127
0.246551	1.29321
0.301148	1.62581
0.269628	1.28712
0.393166	1.31198
0.370523	1.63182
0.369456	1.39561
0.385639	0.750248
0.362853	0.22283
0.244235	0.017216
0.0909048	-0.0635436
-0.0176062	-0.174605
-0.038817	-0.26129
0.139281	0.591218
0.257779	1.35548
0.319344	1.61032
0.302101	1.17212
0.406924	1.48361
0.374613	1.55526
0.36037	1.10075
0.371663	0.458796
0.400366	0.0418
0.373161	-0.0840144
0.217567	-0.108773
0.0807978	-0.153853
0.0368125	-0.200944
0.124315	-0.223563
0.112859	0.549373
0.272769	1.15661
0.333461	1.3076
0.350501	0.882242
0.444827	1.46575
0.382785	1.40885
0.334746	0.884166
0.324	0.281711
0.356379	-0.0854001
0.364452	-0.20544
0.230713	-0.22302
0.112941	-0.219276
0.202187	-0.485384
0.162592	-0.431593
-0.223692	-0.136661
0.109493	0.411957
0.26882	0.809273
0.308524	0.902815
0.349705	0.598796
0.545403	1.24976
0.414734	1.1537
0.32874	0.689311
0.214692	-0.5054
0.194819	-0.401757
0.197403	0.461573
0.373728	0.953623
0.264899	0.580559
0.158378	-0.463235
0.168713	-0.323099
0.0517534	-0.369438
0.112216	-0.203624
0.148632	-0.277364
0.38188	0.938964
0.337393	0.992811
0.406513	0.788058
0.378367	0.874815
0.323	0.511913
0.35072	0.573702
-0.204253	-1.99064
-0.282893	-3.10465
-0.279043	-2.66515
-0.262176	-1.79291
-0.242382	-1.04847
-0.235463	-0.573851
-0.240339	-0.28922
-0.291358	0.0269482
-0.233583	-0.653011
-0.222736	-0.62215
-0.335364	-3.7105
-0.351853	-2.86628
-0.356428	-1.77578
-0.349112	-0.997725
-0.336468	-0.562769
-0.320479	-0.201402
-0.371138	-0.158299
-0.374906	-0.0726953
-0.324377	-0.748807
-0.301128	-0.679086
-0.293142	-0.571734
-0.341642	-3.84127
-0.384279	-3.63442
-0.420883	-2.5874
-0.433464	-1.56303
-0.42009	-0.946697
-0.378034	-0.629241
-0.327928	-0.277698
-0.356941	-0.226089
-0.358744	-0.826098
-0.328371	-0.711129
-0.35187	-3.50986
-0.415644	-3.09189
-0.460217	-2.08758
-0.436038	-1.28555
-0.374557	-0.901214
-0.386898	-2.40386
-0.404408	-1.61972
-0.361009	-1.08389
0.151936	-0.0437379
0.278985	0.0358765
0.144514	-0.0876789
0.394867	0.0128341
0.172795	-0.0349021
0.000900269	-0.0845585
0.479332	0.0893534
0.322238	0.097491
0.0103553	0.0368533
-0.186593	-0.1917
0.000689	-0.266721
0.155112	-0.429905
-0.130446	-0.181236
-0.0917132	-0.172267
0.0259686	-0.207509
0.169567	-0.363031
0.267558	-0.649511
0.288617	-0.939105
-0.00111419	-0.209171
0.0200141	-0.176023
0.105218	-0.196364
0.211387	-0.34603
0.285294	-0.609766
0.295592	-0.859102
0.218017	-0.949257
-0.0186704	-0.410368
0.0010488	-0.266447
0.0858255	-0.229536
0.0946359	-0.186311
0.164693	-0.203904
0.250394	-0.34369
0.292585	-0.5726
0.269118	-0.804978
0.169779	-0.918327
-0.146368	-0.356777
-0.143791	-0.222146
-0.0497322	-0.163241
0.135653	-0.15484
0.189506	-0.173065
0.271247	-0.302393
0.282331	-0.503084
0.217153	-0.72601
-0.139744	-0.469496
-0.129035	-0.311374
0.291683	-0.332904
0.316887	-0.275635
0.310692	0.234748
0.309968	0.516019
0.34211	1.24923
0.325092	1.83
0.305976	-0.15236
0.336131	-0.111024
0.336142	0.241169
0.320891	0.879207
0.370644	1.18074
0.420471	1.97858
0.390047	2.25666
0.297993	1.61549
0.112823	-0.978807
0.19258	-0.96872
0.265721	-0.797544
0.269518	-0.498337
0.298013	-0.0993218
0.312171	-0.0328946
0.314	0.234503
0.237341	1.29361
0.210576	1.09473
0.40228	1.95296
0.450125	2.72717
0.42265	2.57239
0.307162	1.45523
0.129961	-1.12616
0.232853	-1.1329
0.324352	-0.936676
0.37066	-0.58548
-0.340448	-0.67596
-0.331477	-0.642265
-0.227491	-0.576159
0.310123	1.05892
0.303073	1.29751
0.322001	1.23279
0.354366	1.42123
0.44814	2.63838
0.466228	3.32732
0.433203	2.76121
0.327129	1.33546
0.160233	-1.34786
0.271382	-1.33429
0.372254	-1.07951
0.378124	-0.661385
0.30026	-0.201207
-0.3887	-0.63602
-0.381849	-0.701114
-0.323675	-0.691646
-0.128707	-0.549901
0.213663	-0.361664
0.303098	-0.233695
0.33921	1.10148
0.318467	1.44962
0.30033	1.47535
0.462679	1.64905
0.448724	2.97621
0.434119	3.55505
0.419067	2.76227
0.350605	1.30318
-0.410112	-0.521372
0.18496	-1.40383
0.294402	-1.32954
0.369811	-1.01626
0.35879	-0.585194
-0.328479	-0.679651
-0.265545	-0.713196
0.322196	1.2858
0.311807	1.73458
0.296751	1.77585
0.286356	0.652568
0.407936	1.65501
0.404661	2.88645
0.40276	3.33238
0.40988	2.5331
0.393947	1.28761
-0.351334	-0.362978
0.301099	-1.02398
0.333139	-0.717727
0.29505	1.57143
0.334739	2.06629
0.342602	2.01185
0.299891	1.53014
0.239343	0.742647
0.378746	1.62271
0.383356	2.56695
0.38668	2.80022
0.404976	2.09251
0.409801	1.15538
0.298308	0.564571
0.280482	-0.149299
0.283655	-0.082508
0.16793	0.964091
0.27794	1.80283
0.352612	2.23646
0.376703	1.99259
0.313587	1.34682
0.310285	0.948782
0.411154	1.6978
0.396268	2.25779
0.390592	2.18673
0.410599	1.53091
0.42641	0.84911
0.356263	0.466734
0.217038	0.267013
0.0884898	0.089525
-0.0104071	-0.0568486
0.208892	-0.129341
0.219715	-0.0884578
0.187084	-0.065794
0.151009	1.00475
0.277747	1.76081
0.354112	2.05122
0.367838	1.65184
0.288452	0.935525
0.419329	1.16092
0.45544	1.79043
0.421501	2.01345
0.408194	1.66075
0.418838	0.998611
0.427537	0.460993
0.404276	0.209428
0.306506	0.112861
0.191629	0.0332019
0.100601	-0.0417547
0.0946876	-0.0886783
0.0944098	-0.16029
0.132318	-0.136936
0.0867961	-0.125816
-0.0029833	0.261464
0.157254	0.806773
0.290772	1.38479
0.356399	1.53966
0.36054	1.13683
0.495272	1.69093
0.432529	1.70434
0.407653	1.22379
0.402707	0.597493
0.355281	0.161893
0.334301	-0.0169999
0.301278	-0.0546999
0.221411	-0.0530081
0.062017	-0.217483
-0.0867892	0.125101
0.144223	0.47186
0.273019	0.837245
0.328831	0.929064
0.397792	0.666932
0.563778	1.40914
0.418663	1.31644
0.32215	0.867144
0.118729	0.164888
0.165407	0.352249
0.230656	0.444173
0.242279	1.01636
0.333513	0.377369
0.225176	0.952289
0.253328	1.05416
0.331236	0.968688
0.429191	0.816494
0.390382	0.743337
0.296364	0.773925
0.317706	0.425012
0.340935	0.538224
0.303254	0.545815
0.285229	0.728815
0.264754	0.84601
0.287334	0.845243
0.373192	0.742937
0.459003	0.647948
0.4083	0.655747
0.3104	0.752214
0.29542	0.678425
0.324344	0.572718
0.402942	0.447098
0.428763	0.384141
0.378942	0.423586
0.307181	0.529895
0.265151	1.21381
0.304597	0.198426
0.226011	1.48558
-0.257598	-2.39647
-0.249283	-1.8235
-0.220418	-1.23118
-0.197798	-0.760502
-0.208229	-0.403634
-0.277881	-3.70166
-0.297325	-3.12371
-0.309317	-2.0908
-0.302514	-1.24942
-0.281946	-0.702092
-0.265358	-0.3587
-0.233921	-0.157137
-0.25058	-0.771413
-0.284749	-0.662752
-0.281108	-4.17544
-0.313286	-4.33125
-0.34826	-3.30837
-0.375395	-2.06651
-0.374258	-1.20565
-0.347673	-0.691775
-0.28546	-0.37266
-0.211303	-0.0585449
-0.258246	-0.0523999
-0.296557	-0.821041
-0.300832	-0.727502
-0.294518	-4.42335
-0.344073	-4.19375
-0.398817	-2.98855
-0.432465	-1.828
-0.419105	-1.12096
-0.367377	-0.712823
-0.205511	-0.14544
-0.337414	-0.876535
-0.360656	-3.54185
-0.42863	-2.45795
-0.444551	-1.53489
-0.40386	-1.02331
-0.324375	-0.556196
-0.352691	-0.745124
-0.368131	-1.96503
-0.372047	-1.31943
0.266786	0.179082
0.203875	-0.0777693
0.320029	0.135007
0.220564	-0.0427675
0.291986	0.307629
0.440855	0.198623
0.297619	0.0997653
0.163219	-0.0442371
0.29059	0.382253
0.46833	0.357245
0.457584	0.318426
0.214522	0.13239
0.314212	0.515882
-0.153372	-0.363454
-0.145502	-0.27885
0.00679624	-0.399355
0.109827	-0.527791
0.210915	-0.660884
0.287312	-0.745653
0.231594	-0.811381
0.0480603	-0.2982
0.102285	-0.334208
0.166256	-0.469693
0.244276	-0.652362
0.287971	-0.775934
0.227487	-0.834584
0.121079	-0.265177
0.142805	-0.274823
0.181367	-0.303302
0.21578	-0.448278
0.260604	-0.656569
0.257735	-0.839873
0.153064	-0.951015
-0.279591	-0.372721
0.274175	-0.979197
0.26922	-0.798405
0.19778	-0.226633
0.215249	-0.257461
0.244108	-0.394648
0.27041	-0.614735
0.226023	-0.858141
0.269389	-0.171666
0.326658	0.116427
0.33062	0.885863
0.293785	1.86126
0.303879	-0.896468
0.310379	-0.826848
0.298903	-0.710372
0.315074	-0.53617
0.23289	-0.314628
0.246884	-0.507028
0.159245	-0.766355
0.287594	0.0649855
0.35564	0.337528
0.359239	0.964304
0.31437	1.76794
0.258022	2.31241
0.20921	2.3456
0.33803	1.35539
0.402149	1.91388
0.3593	1.99009
0.252876	-0.805567
0.249239	-0.819399
0.293517	-0.769573
0.319733	-0.605516
0.298551	0.166903
0.321686	0.417227
0.31718	0.902453
0.302006	1.51694
0.287066	2.02158
0.287329	2.26735
0.259209	2.10611
0.38637	2.26155
0.447408	2.80807
0.419839	2.51407
0.190382	-0.884787
0.213	-0.986169
0.276462	-0.968237
0.345567	-0.771843
0.320722	-0.483086
0.263456	-0.153529
0.320064	0.0137942
0.292168	0.157981
0.265588	0.375016
0.257307	0.763115
0.279447	1.27031
0.315883	1.78229
0.336694	2.22717
0.333019	2.38204
0.317155	1.84758
0.438641	2.977
0.473514	3.51596
0.442399	2.91175
0.261596	1.57115
0.138787	-1.07886
0.207231	-1.22812
0.28332	-1.18969
0.372872	-0.924885
0.402552	-0.556966
0.1888	-0.191376
0.16555	-0.220608
0.270441	-0.170338
0.333361	-0.0055604
0.234706	0.122574
0.185567	0.285103
0.201138	0.604841
0.266929	1.08866
0.341568	1.66792
0.362233	2.29231
0.367417	2.71474
0.438186	1.96793
0.463578	3.21211
0.457392	3.75577
0.424946	3.04704
0.290596	1.68779
0.0821292	-1.20525
0.196122	-1.33066
0.277876	-1.22389
0.366429	-0.890285
[truncated: 3,008 more rows]

## Sheet: fig7_subj002
accuracy_difference	localizer_difference
[truncated: 2,070 more rows]

[truncated: 26 more sheets: fig7_subj003, fig7_subj004, fig8, fig10, figs2_object2vec_subj001, figs2_object2vec_subj002, figs2_object2vec_subj003, figs2_object2vec_subj004, figs2_word2vec_subj001, figs2_word2vec_subj002, figs2_word2vec_subj003, figs2_word2vec_subj004, figs3_object2vec_subj001, figs3_object2vec_subj002, figs3_object2vec_subj003, figs3_object2vec_subj004, figs3_word2vec_subj001, figs3_word2vec_subj002, figs3_word2vec_subj003, figs3_word2vec_subj004 …]
